# Supplementary material for: Prenatal arsenic exposure alters the placental expression of multiple epigenetic regulators in a sex-dependent manner
Source: Environ Health. 2019 Feb 28;18:18. doi: 10.1186/s12940-019-0455-9 (PMC6396530; doi:10.1186/s12940-019-0455-9)
Supplement: Supplementary file 1 — Candidate genes used in this study (XLSX 60 kb) [file 12940_2019_455_MOESM1_ESM.xlsx]

## Sheet: epigenetic genes
Gene	Accession #	Epigenetic Regulator Class	Probe Target Region	Probe Target Sequence
ASH1L	NM_018489.2	writer	5006-5105	CTGTCCTGGAATCTTTGAAGCGCTATAGATTTGGAAAGGATGCTGTTGGAGAGCGATATAAGCATAAGGAAAAGCACCGTTGTCACATGTCCTGCCCTCA
ASH2L	NM_001105214.1	writer	486-585	AATGGTTCACGGCTGACACATTTGGCATAGATACCTCATCCTGTCTACCTTTCATGACCAACTACAGTTTTCATTGCAACGTCTGCCATCACAGTGGGAA
ATAD2	NM_014109.3	reader	1036-1135	GAAAAACCTCGTCACCAGAGAAAGCCCAACATATTTTATAGTGGCCCAGCTTCTCCTGCAAGACCAAGATACCGATTATCTTCCGCAGGACCAAGAAGTC
ATAD2B	NM_001242338.1	reader	3016-3115	TTCAAGAATTGATTCTCAATCAGGCATCAATGGCTCCACCACGAAGGAAACATGCTGCTCTTTGTGCTATGGAAGTGCTTCCTCTTGCACTACCTTCTCC
BAZ1A	NM_182648.1	reader	4251-4350	TACCCAAACGAGGAAGACCACAAGTTAGATTGCCAGTTAAAACAAGAGGGAAACTTAGCTCTTCTTTCTCAAGTCGTGGCCAACAACAAGAACCTGGAAG
BAZ1B	NM_032408.3	reader	1861-1960	TCGTCTTCTCTCTAGTGAAGATAGAGCTCGTCTCCCAGAAGAATTGCGAAGTCTTGTTCAAAAACGCTATGAACTTCTAGAGCACAAAAAGAGGTGGGCT
BAZ2A	NM_013449.3	reader	5951-6050	CCACCTTCCAAACAAAAACCTGCCATTTTCACCTGCTGATGCTGCCCTGGGTCCAGACTCAAGTCAGATACAACCCTGATTTTTGACCTTGCCCTTGGCA
BAZ2B	NM_013450.2	reader	526-625	ACCGTTTAACCTGTCCACAGTGTCGAGTGCCTTCCCAATGGTCAGCCACCCAGTCTTTGGTCTACATTCAGCCAGCTCAGGGCATTCAGAATTTGGTGGT
BMI1	NM_005180.5	other	1146-1245	CCTGGAGAAGGAATGGTCCACTTCCATTGAAATACAGAGTTCGACCTACTTGTAAAAGAATGAAGATCAGTCACCAGAGAGATGGACTGACAAATGCTGG
BPTF	NM_182641.3	reader	5321-5420	TGGCCATATCCTTCTCCTAGACCGACCTTTGGCATCACTTGGAGGTATAGACTTCAGACAGTAAAGTCCTTAGCTGGAGTGAGCCTGATGTTACGGTTAC
BRD1	NM_014577.1	reader	2246-2345	TTTGCGCAGCCCGTGAGTCTGAAGGAGGTACCAGATTATTTGGATCACATTAAACATCCCATGGACTTTGCCACAATGAGGAAACGGTTAGAAGCTCAAG
BRD2	NM_001113182.1	reader	2063-2162	TTACAACAAGCCCACTGATGATATTGTCCTAATGGCACAAACGCTGGAAAAGATATTCCTACAGAAGGTTGCATCAATGCCACAAGAAGAACAAGAGCTG
BRD3	NM_007371.3	reader	2646-2745	CCCAGAAAACCGTGTGAGATTCGTACCGAAGAACCTTGTGGAATCCCTTTGCTTAGGCCCAACCTGGTCGATAGCTCGAGAAAGAATTTTTTCCAAGGAA
BRD4	NM_014299.2	reader	746-845	AGGCAAAAGGAAGAGGACGTGGGAGGAAAGAAACAGGGACAGCAAAACCTGGCGTTTCCACGGTACCAAACACAACTCAAGCATCGACTCCTCCGCAGAC
BRD7	NM_001173984.2	reader	1455-1554	CCTATGGGGAAGACTCTGATCTTCCAAGTGATTTCAGCATCCATGAGTTTTTGGCCACGTGCCAAGATTATCCGTATGTCATGGCAGATAGTTTACTGGA
BRD8	NM_001164326.1	reader	2491-2590	GCAATTCTTGGCCACGCAGTTGATTATGCAAACATCCGAGTCTGGGATCAGTGCTAAAAGTCTTCGAGGGAGAGATTCTACCCGCAAACAGGATGCTTCA
BRD9	NM_001009877.2	reader	746-845	TTGAGGAACCTGTCCCTGAAGTTGTACCAGTACAAGTAGAAACTGCCAAGAAATCCAAAAAGCCGAGTAGAGAAGTTATCAGCTGCATGTTTGAGCCTGA
BRDT	NM_001726.3	reader	2256-2355	ACAGATAGGATATTGTGTGCAAGACACAACCTCTGCCAATACTACCCTTGTTCATCAGACCACACCTTCACATGTAATGCCACCAAATCACCACCAATTA
BRPF1	NM_001003694.1	reader	1141-1240	CTAATGGACCGACTGGAGAAGGAGTCGTACTTTGAGAGTCATAATAAAGGCGACCCTAATGCGCTAGTGGACGAGGATGCTGTTTGCTGTATCTGCAATG
BRPF3	NM_015695.2	reader	356-455	CATTGATGGACGCCTGCATCGTATCAGCATCTATGACCCACTCAAAATCATTACTGAAGATGAGCTAACTGCCCAGGATATCACCGAATGCAATAGTAAC
BRWD3	NM_153252.4	reader	2581-2680	CTCAAAGGAATGATTATGAGCCTAGCTGTGGGCGTTCTTTACGCAGGACACAGCGCAAACGTCAGCATACTTACCAAACACGGTCCAACATAGAGCATAA
CARM1	NM_199141.1	writer	1166-1265	TCCTGATGGCCAAGTCTGTCAAGTACACGGTGAACTTCTTAGAAGCCAAAGAAGGAGATTTGCACAGGATAGAAATCCCATTCAAATTCCACATGCTGCA
CECR2	NM_031413.3	reader	421-520	AGTCTCCGTGTGGAGCCATTGGGTGAAGACAATTCTGGGGCACTATATTGGTATTTCTATGGAACACGAATGTACAAAGAGGACCCGGTGCAAGGAAAAT
CREBBP	NM_001079846.1	other	4819-4918	GGCAGTCAGGGCGACAGCAAGAATGCCAAGAAGAAGAACAACAAGAAAACCAACAAGAACAAAAGCAGCATCAGCCGCGCCAACAAGAAGAAGCCCAGCA
CTCF	NM_001191022.1	other	491-590	ATTGGTTCGGCATCGTCGTTACAAACACACCCACGAGAAGCCATTCAAGTGTTCCATGTGCGATTACGCCAGTGTAGAAGTCAGCAAATTAAAACGTCAC
DOT1L	NM_032482.2	writer	106-205	CTGCCGGTCTACGATAAACATCACGATGCTGCTCATGAAATCATCGAGACCATCCGATGGGTCTGTGAAGAAATCCCGGATCTCAAGCTCGCTATGGAGA
EP400	NM_015409.3	remodeler	1958-2057	CCTGCACAGCTGGCCCTCCACGTTCCCACACCTGGAAAGGTGCAGGTGCAGGCCTCTCAGCTTTCCTCCCTGCCACAGATGGTAGCATCGACAAGGCTCC
EZH1	NM_001991.3	writer	2721-2820	CAACTTAGGCAGTTCCCAACAAGCGCTAGCCTGTAATTGTAGCTTTCCACATCAAGAGTCCTTATGTTATTGGGATGCAGGCAAACCTCTGTGGTCCTAA
EZH2	NM_004456.3	writer	191-290	GAGAAGGGACCAGTTTGTTGGCGGAAGCGTGTAAAATCAGAGTACATGCGACTGAGACAGCTCAAGAGGTTCAGACGAGCTGATGAAGTAAAGAGTATGT
FBXO10	NM_012166.2	writer	3066-3165	TCAGCTCCACAGCCCATAGCAAGAAGAAAGTGGGCAATGTTTTTCAGGGAGAAGGGATAGAAGCTGGTGGGTTTCCAGTCACTCGAAGTCTATAAAGATT
FBXO11	NM_018693.2	writer	201-300	TGCAGATATGGTTGCAGAAGAATCAGGTCCTGGTGCACAAAATAGTCCATACCAACTTCGTAGAAAAACTCTTTTGCCGAAAAGAACAGCGTGTCCCACA
FUS	NM_004960.3	other	1302-1401	TGGTGGCAGTGGTGGTGGTGGCCGAGGAGGATTTCCCAGTGGAGGTGGTGGCGGTGGAGGACAGCAGCGAGCTGGTGACTGGAAGTGTCCTAATCCCACC
H2AFZ	NM_002106.3	other	112-211	GGTGGTGGGATCTCACCGTGGGTCCGATTAGCCTTTTCTCTGCCTTGCTTGCTTGAGCTTCAGCGGAATTCGAAATGGCTGGCGGTAAGGCTGGAAAGGA
HDAC1	NM_008228.2	eraser	471-570	TACGTCAATGACATCGTCCTGGCCATCCTGGAACTGCTAAAGTACCACCAGAGGGTGCTCTATATTGACATTGATATTCACCATGGCGATGGCGTGGAAG
HDAC10	NM_199198.1	eraser	2156-2255	GCAGGTGGCTGCTCCTCCACCATAATAACAGTGATTGCCAGTCGCTTGAAATCGGTCAAGGTGGGCGATTCACACGTGAAAAATAGCACACTCGGGCCCC
HDAC11	NM_144919.2	eraser	485-584	TTCTGTGCCTATGCAGACATCACACTGGCTATCAAGTTCCTGTTTGAACGCGTGGAAGGCATCTCCAGAGCCACCATCATTGATCTCGATGCCCACCAGG
HDAC2	NM_008229.2	eraser	1011-1110	CTGGGGACAGGCTTGGTTGTTTCAATCTAACTGTCAAAGGTCATGCTAAATGTGTAGAAGTAGTGAAAACTTTTAACTTGCCATTGCTGATGCTCGGTGG
HDAC3	NM_010411.2	eraser	1026-1125	GGCCATTAGTGAGGAACTTCCCTATAGTGAATACTTCGAGTACTTTGCCCCAGATTTCACACTCCATCCAGATGTCAGCACCCGCATCGAGAATCAGAAC
HDAC4	NM_207225.1	eraser	2801-2900	AGACGCTGAGTACTTGGCAGCCTTCAGAACGGTGGTTATGCCTATCGCAAATGAGTTTGCCCCAGATGTGGTACTGGTGTCATCGGGCTTCGATGCTGTG
HDAC5	NM_010412.3	eraser	2123-2222	GGAGGAAGAGGAGGACTGCATTCAGGTCAAGGATGAGGATGGCGAGAGTGGTCCTGATGAAGGCCCTGACTTAGAAGAGTCCAGTGCTGGTTACAAAAAG
HDAC6	NM_010413.3	eraser	2196-2295	TGGTTTCTGCTTTTTCAACTCAGTAGCTGTAGCTGCTCGCCATGCCCAGATCATTGCTGGACGTGCCCTGCGGATCCTAATCGTGGATTGGGATGTTCAT
HDAC7	NM_001204275.1	eraser	1991-2090	GCTCAGAGACACCTGCTACAGGGCTGGTCTATGACTCGGTGATGCTGAAACACCAATGTTCCTGTGGAGACAACAGCAAGCATCCCGAGCATGCAGGCCG
HDAC8	NM_027382.3	eraser	856-955	AAGGCAGTGGTTTTACAGCTGGGAGCAGATACTATTGCCGGAGATCCAATGTGTTCCTTTAATATGACACCAGTGGGGATCGGCAAGTGTCTGAAGTATG
HDAC9	NM_024124.2	eraser	1521-1620	AACAAATGCGACAGCAAAAGCTTCTCGTGGCTGGTGGAGTTCCATTACACCCTCAGTCTCCTTTGGCAACAAAAGAAAGAATTTCACCAGGCATTAGAGG
HNRNPK	NM_002140.3	other	232-331	GATTGGTGTGCCCGTTTAATAAAAGAATATGGAAACTGAACAGCCAGAAGAAACCTTCCCTAACACTGAAACCAATGGTGAATTTGGTAAACGCCCTGCA
INO80	NM_017553.1	remodeler	3196-3295	ACCTCCTCGCTGCGTCGCTGCCTGCTCACTGAGCTGCCATCTTTTTTGTGTGTGGCCAGTCCACGAGTTACCGCAGTGCCATTGGATTCTTACTGCAATG
JARID2	NM_004973.2	other	4381-4480	GTCATGTGAGCAGATTTTTTAGAAGGGATAGGAGACACACGCGCACACACACACACACACGAAACTTGAAATGGCTTTGCTTTGGCTGTCGTCTTCTGCC
JMJD1C	NM_004241.2	eraser	2741-2840	ACCTCAGCAGATGGTATTGGATTACTTAGTCACATTCCTGTCAGACCTTCCAGTGCAGAGCCTCATCGGCCTCTTAAAATTACAGCCCATTCCAGTCCAC
JMJD6	NM_001081461.1	eraser	452-551	CGGATAACGTGGAAAGGGCAGATGCTTTACAGCTGTCTGTGGAAGAATTTGTGGAGCGGTATGAAAGACCTTACAAGCCCGTGGTTTTGTTGAATGCGCA
KDM1A	NM_015013.3	eraser	2396-2495	TCGTTGGCGTGCTGATCCCTGGGCTCGGGGCTCTTATTCCTATGTTGCTGCAGGATCATCTGGAAATGACTATGATTTAATGGCTCAGCCAATCACTCCT
KDM1B	NM_153042.3	eraser	706-805	GGAAATCCAGCTTACTCCACAGATAGCCAAGACTTATCGATGCGGTATGAAACCAAATACTGCTATTAAGCCTGAGACCTCAGATCATTGTTCCCTCCCA
KDM2A	NM_012308.1	eraser	3391-3490	TCTCACAGAGCTCAATATGGCAGGTTGCAATAAATTGACAGACCAGACCCTGATCTACCTACGGCGCATTGCCAACGTCACCTTGATCGACCTTCGAGGA
KDM2B	NM_001005366.1	eraser	4176-4275	TGTTCAACCACCCGTTTGGGGGATGAGTGAGCCGACACTTTCCTTTGGTCTTTCTGAATCGTAACTGCACTGCTTTCTGGACCATTTCTAAGGCGGCCTT
KDM3A	NM_018433.5	eraser	1521-1620	TCAGGAAAACAGATTGGAGTCTGTTCCACAAGCATTGACTGGCCTTCCTAAGGAGTGCTTACCTACAAAGGCTTCTTCTAAGGCAGAATTGGAAATTGCC
KDM3B	NM_016604.3	eraser	536-635	CTCCATTGCACAATGGCCAGCCCTGACTTTTACTCCCCTTGTAGATAAACTGGGTTTGGGTTCTGTGGTTCCAGTGGAATATCTTCTGGATCGAGAGCTT
KDM4A	NM_014663.2	eraser	3661-3760	CTGCCTTGTTCCTGGCCTAGGACTTAGCTTCATAACTATCACCTGCACCGACTAGGCTGAGGTGCTGGTACTTGCCCCAACCCCTACTTTTGTATTTATA
KDM4B	NM_015015.2	eraser	121-220	ACCATCACTGTTGCTGGAGGCACCTGACAAATCCTAGCGAATTTTTGGAGCATCTCCACCCAGGAACCTCGCCATCCAGAAGTGTGCTTCCCGCACAGCT
KDM4C	NM_015061.2	eraser	2666-2765	ATTCTCCACCCAATGCCTTCCTTGAAGAGGATGGAACAAGTCTCCTTATTTCCTGTGCAAAGTGCTGCGTACGGGTTCATGCAAGTTGTTATGGTATTCC
KDM4D	NM_018039.2	eraser	361-460	GTACGGGGCAACCACGATCTTTACAAAGAACATAAGTTCCAGGAAAGCAGGAACCTTGTCTCTCTTGTTCACTGGGTGTATCCTCTGCATATAGAACAGT
KDM4E	NM_001161630.1	eraser	1953-2052	ACTAGTAATCTCCCTGATGTTGTCTGCATGACTCCTCCCAATGTCATTGTGCCTTTGATTAAGTTTTCCAGGGACACTGGTGGGGACTGGAACTGATTAA
KDM5A	NM_001042603.1	eraser	1963-2062	CATCAGTTAGTTACCATCATGAACCCCAACGTGCTAATGGAGCATGGTGTGCCTGTGTACAGGACCAATCAGTGTGCTGGCGAGTTTGTTGTGACATTTC
KDM5B	NM_006618.3	eraser	5931-6030	GAATTGACAGGGGAACTTGGTTTAGGGTTAAGACGTTGGAAGGAAATCTAAGGAAAATTAATCCTCACAGAGGTCCGGGTTTAGTATATGTCTTGAGAGG
KDM5C	NM_004187.2	eraser	1171-1270	CCAAGAGACTGCAGCCTGATCCGGAACCCACAGAGGAAGACATTGAGAAGAATCCAGAGCTGAAAAAGCTACAGATCTATGGGGCAGGCCCCAAGATGAT
KDM5D	NM_001146705.1	eraser	4851-4950	AAATATGTTCCTGACACCTTCCACAGACCACAGCCCTTTCTTGAAAGGAAACCAAAATAGCTTACAACACAAGGATTCAGGCTCTTCAGCTGCTTGTCCT
KDM6A	NM_021140.2	eraser	2591-2690	ACAGCACTGCCAGTGTCGAGGGACTTCCTAATCATGTCCATCAGATGACGGCAGATGCTGTTTGCAGTCCTAGCCATGGAGATTCTAAGTCACCAGGTTT
KDM6B	NM_001080424.1	eraser	4866-4965	TGGAACGATACGAGTGGAATGAGGTGAAGAACGTCAAATCCATCGTGCCCATGATTCACGTGTCATGGAACGTGGCTCGCACGGTCAAAATCAGCGACCC
KDM7A	NM_030647.1	eraser	6156-6255	GTAATTAATATGGTCATACAGGGACTTGGTGTAGCATGCAAGGAAGCAGAAGACCTGGGCTTTTGTCGAAGTTCTGCCATTTAGGTATCAGCTGTGTAAC
KDM8	NM_001145348.1	eraser	1446-1545	TGGATTTGAGCTTCTCGGTCAGCTTCTGGTGGTCGTAGCCAGGATAGGAGCTGAAAGGGCCTGACATGCAGACAGCATTCATCTGTTCACTAATTTCCTG
KMT2A	NM_005933.3	writer	11188-11287	TTCTCCATGATGCAGTTGTGTTCCTCATTGAGCAGCTGTCTGGTGCCAAGCACTGTCGAAATTACAAATTCCGTTTCCACAAGCCAGAGGAGGCCAATGA
KMT2B	NM_014727.1	writer	7846-7945	AAGCGGGAGAAGTTCTACGATGGGAAGGGCATCGGGTGCTATATGTTCCGCATGGATGACTTTGATGTAGTGGACGCCACGATGCATGGCAATGCCGCCC
KMT2C	NM_170606.2	writer	12506-12605	GTGTTGTGGCTGCATTTTCCGACCTTCTTCACGTCCGAATCCCTAACAGCTATGAGGTTAGCAGTGCTCCAGATGTCCCATCCATGGGTTTGGTCAGTAG
KMT2D	NM_003482.3	writer	6071-6170	CCAACATTAATTTTCCTAATCTCAAGCAAGACTACCCAGACTGGTCAAGCCGTTGCAAACAAATCATGAAGCTCTGGAGAAAGGTTCCAGCAGCTGACAA
KMT2E	NM_182931.2	writer	5746-5845	GCCTTACACCACCCACCTCATCAAGGACCTCCACTTTTTCCTTCGAGTGCTCATCCAACTGTACCACCGTATCCCTCACAAGCTACACATCATACCACTT
KMT5A	NM_020382.3	writer	2092-2191	CTCATCCTGCTGGGGTTGAAAGTTCCAGACCTGCTGTCGAGGCCTTGTGTTTGTCAGACACCCAGTGTCCTCCTGCAAGGACGCAACTGTGAGCTGAGGT
KMT5B	NM_016028.4	writer	241-340	CAGGCTGTCTGTGGGTATGAAGTGGTTGGGAGAATCCAAGAACATGGTGGTGAATGGCAGGAGAAATGGAGGCAAGTTGTCTAATGACCATCAGCAGAAT
KMT5C	NM_032701.3	writer	892-991	GCTTCTACGGCGAGGGCTTCTTCGGCGAGAAGAATGAGCACTGTGAATGCCACACCTGTGAGAGGAAAGGTGAAGGAGCTTTCCGAACCAGGCCTAGGGA
NSD1	NM_022455.4	writer	10656-10755	ACCTGCCTGGGAAAACAGCTTCTGAGCCATTTTGGGGAGCAGTTCTTCATCTGAATGGATGGACATCTGGGCTTCCTTCAAGGGCCATTGAATGGGAACT
NSD2	NM_007331.1	writer	1261-1360	AAAAGAGTGCACGCCAGTATCACGTACAGTTCTTTGGTGACGCCCCAGAAAGAGCTTGGATATTTGAGAAGAGCCTCGTAGCTTTTGAAGGAGAAGGACA
NSD3	NM_017778.2	writer	486-585	GAAAGGGAAAGTTAAGGATGCTGGAGCAGAACAATGGATTTCTCTTTCTCTTTCATGCAAGGGATCATGGGAAACACAATTCAGCAACCACCTCAACTCA
PBRM1	NM_181042.3	reader	6101-6200	TGGCAGACAGTAGGAACATTGTTTCACTTGGCGGCATGTTTTTGAAACCTGCTTTATAGTAACTGGGTGATTGCCATTGTGGTAGAGCTTCCACTGCTGT
PHF2	NM_005392.3	eraser	1355-1454	ATGGTGCTTTCCGATCGTGGACGAAGAAGCAGGCTTTGGCAGAGCATGAGGACGAGCTCCCGGAGCACTTCAAACCTTCACAGCTAATCAAAGACCTGGC
PHF8	NM_001184896.1	eraser	2031-2130	CTTGGACCTTGATGGAAATGAGAGCCCATTGGCCCTATTGATGTCTAACGGCAGTACGAAAAGGGTGAAGAGTTTATCCAAATCTCGGCGAACCAAGATA
PHIP	NM_017934.5	reader	401-500	ACCTACCAGAATCTGGTGAAGTATTACAGACACTTAGCACCTGATCACTTGCTGCAAATATGTCATCGACTAGGACCTCTTCTTGAACAAGAAATTCCTC
PRDM1	NM_001198.3	writer	2603-2702	GCCTTTATGAGTCATCAGATCTACCCCTCATGAAGTTGCCTCCCAGCAACCCACTACCTCTGGTACCTGTAAAGGTCAAACAAGAAACAGTTGAACCAAT
PRDM10	NM_020228.2	writer	1201-1300	GTGGTATGCCGCATCCTATGCTGAGTTCGTGAACCAGAAAATTCATGACATTTCTGAGGAAGAAAGGAAAGTTCTTCGAGAGCAAGAGAAGAATTGGCCC
PRDM11	NM_020229.2	writer	1906-2005	GCCAGGTGCTCCATGTGTTGCCCTTGTATCCTCCTTGTCAATAAAGGAAGTTCCGCTGCAGAAGGGGTGTGTGCTGTGTTCTTGACCCGTTGCCTTTCTC
PRDM12	NM_021619.2	writer	2151-2250	CCACACTTCCCTCGGTCCCTGCCCGTTTCCTCAAATTCGGGCCGTGCGCGCCCTCTGGTGTCGCCTCTCACACTTTGCAGTCATTTACCAGGATTCCCGT
PRDM13	NM_021620.3	writer	2466-2565	GGGAAGAGGGACCCAATGGACAAAACCGTTTTTGTTTTTGAGAGGGCGCCAGATTTGAAACAGTGAGAGGTCCCACATCTGGTGCTGAAACTCAGAGCAA
PRDM14	NM_024504.2	writer	1221-1320	TTGCTGTGCAGTGTCAAGGGCATATATTTTATGAGAGCTGCAAAGAGATCCATCAGAACCAAGAGCTCCTTGTGTGGTATGGAGACTGCTATGAGAAATT
PRDM15	NM_022115.3	writer	2201-2300	CGGTTCCAAAGTTCACCCATCATCAGAATAACACCATCACGCTCAAGAGGAGCTTAATTCTCTCAAGCAGACACGGCATCCGGCGCAAGCTCATCAAACA
PRDM16	NM_022114.2	writer	7671-7770	GTCAGTGGAGGTCAGCCGGGTATCAAAAGCCATGAAACTGTGTCTCTGTAGCAATGAGTGATACTGTGACAAAACCATCCTTGCATTCTTCCTAGAAGAG
PRDM2	NM_012231.4	writer	5176-5275	AAAGCAGAAGGCCGACTTGAAAAATGCTTGTGAGTCATCCTCTCACATCTGCCCTTACTGTAATCGAGAGTTCACTTACATTGGAAGCCTGAATAAACAC
PRDM4	NM_012406.3	writer	876-975	CTAGATCCCTATCAGTCCAATGGAAATGTTGGATTAGAACCAGGCATTGTTTCAATAGACTCTCGCTCTGTGAACACACATGGTGCCCAAAGTCTTCATC
PRDM5	NM_018699.2	writer	411-510	ACAGGTTGATGTGGGAGGTTCGTGGGAGTAAGGGAGAAGTTTTGTACATTTTGGATGCTACCAACCCACGGCACTCCAACTGGCTTCGCTTCGTTCATGA
PRDM6	NM_001136239.1	writer	1282-1381	TCTGGGAGATATATGACCAGGATGGGACACTACAGCACTTTATTGATGGTGGGGAACCTAGTAAGTCGAGCTGGATGAGGTATATCCGATGTGCAAGGCA
PRDM7	NM_001098173.1	writer	2769-2868	TGAATACTCTGAGAGAAGAGAGACAGACCCTCTCATACTGTTTTATATTGTTTTATACTCAGAAAAGGAAAAAGAAGCAAAACTAAAGGCAGGTAGCCTG
PRDM8	NM_020226.3	writer	1156-1255	AAGGAAACACTCGATTGCATCTTCCCGGTTCCAGGTGGCCTTATTTGGGAGATTCTATACTGACCTTATTCCTGTGATGGAGGATACTGGCATCCAGCGA
PRDM9	NM_020227.2	writer	67-166	GGGGAGCCTTTGTCGTGCAGCGTGAAACCCTTGAGCCTTTGGCCTAGGAGCTGGGAGACTCAGGGCCCTTCTCACACTCAGAATTGGAGCAGGGCCTTCT
PRMT1	NM_001536.4	writer	445-544	GCTGCCAAGGCCGGGGCCCGCAAGGTCATCGGGATCGAGTGTTCCAGTATCTCTGATTATGCGGTGAAGATCGTCAAAGCCAACAAGTTAGACCACGTGG
PRMT2	NM_001535.3	writer	341-440	CGGACTACGCTGCCACCGATGAGACCCAGCTCAGTTTTTTGAGAGGAGAAAAAATTCTTATCCTGAGACAAACCACTGCAGATTGGTGGTGGGGTGAGCG
PRMT3	NM_005788.2	writer	941-1040	CCACATATCTTCAAAGACAAGGTAGTTTTGGATGTTGGGTGTGGAACTGGAATTCTCTCTATGTTTGCTGCTAAAGCTGGGGCGAAGAAGGTTCTTGGAG
PRMT5	NM_006109.3	writer	1696-1795	TTGCACCTTGGAATTTCCTGTGGAGGTGAACACAGTACTACATGGCTTTGCCGGCTACTTTGAGACTGTGCTTTATCAGGACATCACTCTGAGTATCCGT
PRMT6	NM_018137.1	writer	1381-1480	TGAAAATGTCAGTTTTTGAAGGGTCCATGCACATCCCTGACACCTCACACCTTATCTAAGTCTGAAGCTGGGGAGAAAGGGGTTCATTTAGACTTCATAC
PRMT7	NM_001184824.1	writer	750-849	AACCAGGTGTCACCAGCCGACTTTACAGTCCTCAGCGATGTGCTGCCCATGTTCAGCATAGACTTCAGCAAGCAAGTCAGTAGCTCAGCAGCCTGCCATA
PRMT8	NM_019854.3	writer	1901-2000	GTCTAGGACAGATTGCTTCCACTAGAACCTGGAGACATAGCATCTTTGATAGCATAAGCCAGATTATCTGTGTGTGCGGTGGTGTGCGTGTGCGTGCATG
PRMT9	NM_138364.2	writer	441-540	ATGAAGTGATTTGCAATAGTATGGGGGAGCATCTCTTCAGAATGGGCTTTAGGGATGAAGCAGCTGGGTATTTTCATAAAGCAGTGAAGCTAAACCCTGA
RCOR1	NM_015156.3	other	1726-1825	TTATCCGGGATATCAGGTATTATGAGACATCACCTAGCCATCTGCATCACATCTCTCTGGACAAGCAGCTATTACCAAAAAAGGCATATACTTCCAGTCC
REST	NM_001193508.1	other	1141-1240	TCAGTGCAGTTATGTGGCCTCTAATCAACATGAAGTAACCCGCCATGCAAGACAGGTTCACAATGGGCCTAAACCTCTTAATTGCCCACACTGTGATTAC
RIOX1	NM_024644.2	eraser	1966-2065	GGGGCTGCTGCTCACTAAGATGCCTCTAGCCCTAAATTAGTTTCTTGTTGATTGCTGGAAACAAGGCAGTAGTGATTCTCCGCTGCCACTGCTACCTTTT
SDHA	NM_004168.1	other	231-330	TGGAGGGGCAGGCTTGCGAGCTGCATTTGGCCTTTCTGAGGCAGGGTTTAATACAGCATGTGTTACCAAGCTGTTTCCTACCAGGTCACACACTGTTGCA
SETD1B	NM_015048.1	writer	261-360	GTCGGTGCCCAAATTCAAGATCGATGAGTTCTACGTGGGCCCGGTGCCTCCGAAGCAGGTGACATTTGCCAAGCTGAATGATAACATCCGTGAAAACTTC
SETD2	NM_014159.6	writer	6161-6260	AACAACTGAACGAGGAAGGGATGCTGTTGGCTTCAGAGATCAAACACCTGCCCCGAAGACTCCTAATAGGTCAAGAGAGAGAGACCCAGACAAGCAAACT
SETD3	NM_032233.2	writer	801-900	AAAAACACAGCTCGACAGTACGCCTACTTCTATAAAGTCATCCAGACCCATCCTCATGCCAACAAACTACCCTTGAAGGATTCTTTCACTTACGAGGACT
SETD4	NM_001007259.1	writer	491-590	TTTGGAAGCCTTACCTGGAGATTTTACCCAAGGCGTATACCTGCCCTGTTTGTTTGGAGCCGGAAGTGGTGAACCTTCTTCCCAAATCTTTAAAAGCAAA
SETD5	NM_001080517.1	writer	3126-3225	TGCTAGTCGCTGCAACACTCCTCTACAGTTTGAGCTTTGTCACCGAAAAGACCTGGATTTGGCAAAAGTAGGATACCTTGACTCCAACACTAACAGCTGT
SETD6	NM_001160305.1	writer	1316-1415	TGTTCTACTGACTTTGCAGACCTATGCCACAGACTTAAAAACTGACCAAGGTTTACTCAGTAATAAGGAAGTCTATGCGAAACTCAGCTGGAGGGAACAG
SETDB2	NM_031915.1	writer	1671-1770	AACCAACTTTTCCAGCATGTTTACTGATTCCTGTGACTGCTCTGAGGGCTGCATAGACATAACAAAATGTGCATGTCTTCAACTGACAGCAAGGAATGCC
SETMAR	NM_006515.3	writer	1636-1735	GCCAATCTTGCACCCAAAAAAGGTCATGGTCACTATTTGGTGGTCTGCTGCTGGTCTGATCCACTACAGCTTTCTGAATCCCGGTGAAACCATTACATCT
SIRT1	NM_001159590.1	eraser	276-375	GTAAAAAGATAATAGTTCTGACTGGAGCTGGGGTTTCTGTCTCCTGTGGGATTCCTGACTTCAGATCAAGAGACGGTATCTATGCTCGCCTTGCGGTGGA
SMARCA2	NM_003070.3	remodeler	3176-3275	AGGAATCCTTTGCTGAACACCTAGGCTATTCAAATGGGGTCATCAATGGGGCTGAACTGTATCGGGCCTCAGGGAAGTTTGAGCTGCTTGATCGTATTCT
SMARCA4	NM_003072.3	remodeler	5401-5500	GCCCTGTCCTGGCATCAGTAGCATCTGTAACAGCATTAACTGTCTTAAAGAGAGAGAGAGAGAATTCCGAATTGGGGAACACACGATACCTGTTTTTCTT
SMYD1	NM_198274.3	writer	654-753	TGCAGGCCGTGGGCGTAGGCATCTTCCCCAACCTGGGCCTGGTGAACCATGACTGTTGGCCCAACTGTACTGTCATATTTAACAATGGCAATCATGAGGC
SMYD2	NM_020197.2	writer	476-575	TGATTCAGAGTGACATAGCTGCTCTCCATCACTTTTACTCCAAGCATCTCGGATTCCCTGACAATGATAGCCTCGTAGTACTCTTTGCACAGGTTAACTG
SMYD3	NM_022743.1	writer	966-1065	TCAACCTCGGCCTGTTGGAGGAAGCCTTGTTCTATGGTACTCGGACCATGGAGCCATACAGGATTTTTTTCCCAGGAAGCCATCCCGTCAGAGGGGTTCA
SMYD4	NM_052928.2	writer	4066-4165	AAGCCTGCTTACCTCCAGAGACACACCGTTCCACTTACAGTATCTAGCTTCCTCGACTCCTTTGTTAAAATCGTGGAGTATGAACCGTGACCAGAGAAGT
SMYD5	NM_006062.2	writer	866-965	GCAGCTTGACGCCTTCATTGACCAGCTATACAAGGACATCGAGGCAGCAACTGGAGAGTTTCTTAACTGTGAAGGATCTGGCCTCTTTGTGCTTCAGAGC
SP110	NM_004510.3	other	266-365	AAGAGGCTCTTTTTCAGCACTTCATGCACCAGAAGCTGGGGATCGCCTATGCCATACACAAGCCATTTCCCTTCTTTGAAGGCCTCCTAGACAACTCCAT
SP140	NM_001005176.2	other	246-345	GGTTCTTCAGAGAAAACAAGGTGGAGATTGCAAGTGCAATAACAAGGCCATTTCCTTTCCTTATGGGCCTCCGAGACCGCTCCTTCATCTCCGAGCAGAT
SRCAP	NM_006662.2	remodeler	3026-3125	ACACTAGCCACAGGCCATTTCATGAGCGTCATCAACATTTTGATGCAGCTGAGAAAAGTTTGCAATCATCCAAATCTGTTCGACCCTCGACCGGTTACCT
TAF1	NM_004606.2	writer	5626-5725	CGCTCTGGGCCGAGCGTACTAAGCCAGGTCCACCTGTCAGAGGACGAGGAGGACAGTGAGGATTTCCACTCCATTGCTGGGGACAGTGACTTGGACTCTG
TAF1L	NM_153809.1	writer	6031-6130	ATCTCACTTTTCTAATTTACAGGCTGGAACAGATGAGAGCCCTCCTGCTGGGACAGAGAATTGGGTTCTAGTGGACTCTGCTACACTTAAACCTATGTGA
TRIM24	NM_015905.2	reader	541-640	GCTCGCCGGTCAGCGGCTCGTCGCCGTTCGCCACCCAAGTTGGAGTCATTCGTTGCCCAGTTTGCAGCCAAGAATGTGCAGAGAGACACATCATAGATAA
TRIM28	NM_005762.2	reader	866-965	CGCTCTACTGGGCCAGCCAAGTCTCGGGATGGTGAACGTACTGTCTATTGCAACGTACACAAGCATGAACCCCTTGTGCTGTTTTGTGAGAGCTGTGATA
TRIM33	NM_015906.3	reader	3261-3360	TTCAGAAGTAGCTCAGGCAGGGAAAGCAGTTGCATTGTACTTTGAAGATAAACTCACAGAGATCTACTCAGACAGGACCTTCGCACCTTTGCCAGAGTTT
TRIM66	NM_014818.1	reader	9586-9685	TTCTTGGCTATGTAGGATGAGTTCCTCCTAGGCCCTTGTTAGGAGTGGCTATTGGATTCTAAGCGGTTGGGGCATGAGGGAGGATATTTTAAAGGGAAGT
UTY	NM_007125.3	eraser	451-550	GTTGTTCCATCCCAGAGACTACCCTTTTCTCCATAGACGTGACCATCAACCAACCAGCGGTCAGAATCAGTCAGCCTCTGTCATGTTCCTAGGTCCTTGG
ZMYND11	NM_001202464.1	reader	823-922	AAGTCATGCAGAAAGAAGACAATCAAGTCGACGTTCGCTTCTTTGGCCACCACCACCAGAGGGCCTGGATTCCTTCTGAAAACATTCAAGATATCACAGT
ZMYND8	NM_012408.3	reader	4026-4125	CCAGGGGAGGGCGAACCGTTTTCGCTCGTGTGTCTGTACGCAGCATGTTGGGATCGGGAGTTTCGGCACAGACTATCCCATCAAGCCGTTGGCTCCTTTC

## Sheet: housekeeping genes
Gene	Accession #	Probe Target Region	Probe Target Sequence
ACTB	NM_001101.2	1011-1110	TGCAGAAGGAGATCACTGCCCTGGCACCCAGCACAATGAAGATCAAGATCATTGCTCCTCCTGAGCGCAAGTACTCCGTGTGGATCGGCGGCTCCATCCT
GAPDH	NM_002046.3	36-135	TCCTCCTGTTCGACAGTCAGCCGCATCTTCTTTTGCGTCGCCAGCCGAGCCACATCGCTCAGACACCATGGGGAAGGTGAAGGTCGGAGTCAACGGATTT
HPRT1	NM_000194.1	241-340	TGTGATGAAGGAGATGGGAGGCCATCACATTGTAGCCCTCTGTGTGCTCAAGGGGGGCTATAAATTCTTTGCTGACCTGCTGGATTACATCAAAGCACTG
RPL19	NM_000981.3	316-415	CCAATGCCCGAATGCCAGAGAAGGTCACATGGATGAGGAGAATGAGGATTTTGCGCCGGCTGCTCAGAAGATACCGTGAATCTAAGAAGATCGATCGCCA
RPLP0	NM_001002.3	251-350	CGAAATGTTTCATTGTGGGAGCAGACAATGTGGGCTCCAAGCAGATGCAGCAGATCCGCATGTCCCTTCGCGGGAAGGCTGTGGTGCTGATGGGCAAGAA
