# Supplementary material for: Prenatal arsenic exposure alters the placental expression of multiple epigenetic regulators in a sex-dependent manner
Source: Environ Health. 2019 Feb 28;18:18. doi: 10.1186/s12940-019-0455-9 (PMC6396530; doi:10.1186/s12940-019-0455-9)
Supplement: Supplementary file 2 — Associations of candidate gene expression in fetal placenta with maternal U-As. Multivariable linear regression analysis was performed to determine the association between log-transformed maternal U-As and log-transformed fetal placental expression of epigenetic candidate genes, in A) the unstratified cohort, B) males, and C) females. Analyses were adjusted for maternal age at enrollment. P values before and after FDR adjustment are shown (columns C-D). The effect of adjustment for urinary creatinine was also determined, by comparing the standardized beta values obtained from the subset of participants for which urinary creatinine data were available (“standardized_subset_beta”, column P) with the equivalent values after adjustment for urinary creatinine (“standardized_subset_beta”, column Q). Results of goodness-of-fit tests are also shown (columns S-T). (XLSX 124 kb) [file 12940_2019_455_MOESM2_ESM.xlsx]

## Sheet: A) Unstratified, logAs
	orig_beta	orig_pvalue	orig_FDRadj_p	orig_stdev_y	orig_stdev_x	standardized_orig_beta	subset_beta	subset_pvalue	subset_FDRadj_p	new_beta	new_pvalue	new_FDRadj_p	subset_stdev_y	subset_stdev_x	standardized_subset_beta	standardized_new_beta	standardized_diff	F	Pr(>F)
PRDM6	-0.137599	0.000474836	0.0655274	0.63945	0.918367	-0.197617	-0.142632	0.00171259	0.236338	-0.106115	0.0354006	0.443043	0.654595	0.882135	-0.192211	-0.143002	-0.0492098	2.64323	0.105199
ZMYND8	0.0520868	0.0123392	0.231301	0.336433	0.918367	0.142182	0.0687734	0.00399463	0.27563	0.0585027	0.0280998	0.443043	0.343208	0.882135	0.176766	0.150368	0.0263985	0.750119	0.387234
FUS	0.0538183	0.0130721	0.231301	0.354181	0.918367	0.139547	0.0473394	0.0577669	0.289939	0.0484595	0.0828152	0.443043	0.360885	0.882135	0.115715	0.118453	-0.00273794	0.00808518	0.928422
HDAC3	0.0587882	0.0161984	0.231301	0.396863	0.918367	0.13604	0.0496032	0.0843044	0.289939	0.0394392	0.219484	0.464677	0.411572	0.882135	0.106316	0.0845313	0.0217848	0.502214	0.479161
PRMT1	0.0526565	0.0180108	0.231301	0.361406	0.918367	0.133805	0.0485374	0.0640017	0.289939	0.0512021	0.0810521	0.443043	0.376109	0.882135	0.113841	0.120091	-0.00624991	0.0414668	0.838798
SETD4	0.0630717	0.0201496	0.231301	0.439705	0.918367	0.131732	0.0771725	0.0143438	0.289939	0.071713	0.0418694	0.443043	0.452615	0.882135	0.150407	0.139767	0.0106405	0.120963	0.728272
SETD1B	0.0645324	0.0227281	0.231301	0.458599	0.918367	0.129229	0.0749372	0.0216198	0.289939	0.0692868	0.0575689	0.443043	0.468747	0.882135	0.141024	0.130391	0.0106335	0.120764	0.728488
PRDM15	0.0570641	0.0244746	0.231301	0.411102	0.918367	0.127476	0.0624245	0.0330938	0.289939	0.0632702	0.0537096	0.443043	0.420143	0.882135	0.131067	0.132843	-0.00177565	0.00334904	0.953896
KDM3B	0.049207	0.0268038	0.231301	0.359019	0.918367	0.125871	0.0527311	0.043654	0.289939	0.0394126	0.176575	0.443043	0.374202	0.882135	0.124307	0.0929106	0.0313968	1.04652	0.307257
HDAC5	0.0721491	0.0276864	0.231301	0.530179	0.918367	0.124976	0.0776289	0.0447875	0.289939	0.0690592	0.110466	0.443043	0.554732	0.882135	0.123446	0.109818	0.0136275	0.197134	0.657412
BMI1	0.0496767	0.0291372	0.231301	0.369011	0.918367	0.123632	0.0551244	0.0400377	0.289939	0.054946	0.0675143	0.443043	0.385269	0.882135	0.126216	0.125808	0.000408634	0.000177477	0.989381
BAZ2A	0.0528398	0.0310838	0.231301	0.396307	0.918367	0.122447	0.0539357	0.0587354	0.289939	0.0459191	0.150096	0.443043	0.408071	0.882135	0.116594	0.0992642	0.0173296	0.31695	0.57393
PHIP	0.0566637	0.0318307	0.231301	0.426939	0.918367	0.121886	0.0689493	0.0253945	0.289939	0.0639732	0.063708	0.443043	0.442578	0.882135	0.137428	0.12751	0.00991824	0.104714	0.746503
DOT1L	0.0620613	0.0326909	0.231301	0.471498	0.918367	0.120881	0.0693524	0.0401321	0.289939	0.0575153	0.127678	0.443043	0.486472	0.882135	0.125759	0.104294	0.0214645	0.493712	0.482903
PRDM4	0.0418016	0.0332378	0.231301	0.317418	0.918367	0.120942	0.044243	0.0539057	0.289939	0.0404338	0.115379	0.443043	0.328284	0.882135	0.118886	0.10865	0.0102359	0.110552	0.739784
RIOX1	0.0511376	0.0359892	0.231301	0.393658	0.918367	0.119299	0.0502929	0.0782088	0.289939	0.0495408	0.121283	0.443043	0.408359	0.882135	0.108642	0.107018	0.00162461	0.00277941	0.957995
HDAC10	0.0599648	0.0364705	0.231301	0.463483	0.918367	0.118817	0.078822	0.0150117	0.289939	0.077914	0.031687	0.443043	0.4649	0.882135	0.149563	0.14784	0.0017229	0.0031625	0.955197
BPTF	0.0456167	0.0377918	0.231301	0.355069	0.918367	0.117985	0.055561	0.0311167	0.289939	0.0525084	0.0686544	0.443043	0.369074	0.882135	0.132798	0.125502	0.00729598	0.0563814	0.812496
PRDM13	0.0987211	0.0419573	0.231301	0.785572	0.918367	0.115409	0.114471	0.0390486	0.289939	0.10114	0.102982	0.443043	0.794529	0.882135	0.127093	0.112292	0.0148013	0.232186	0.630312
KMT5C	0.0607053	0.0419947	0.231301	0.48319	0.918367	0.115378	0.0592559	0.0832171	0.289939	0.0594354	0.12074	0.443043	0.491353	0.882135	0.106383	0.106706	-0.000322235	0.00011031	0.991628
PBRM1	0.0548793	0.042087	0.231301	0.436666	0.918367	0.115418	0.0516758	0.102148	0.289939	0.0413462	0.242145	0.474374	0.451782	0.882135	0.100901	0.0807313	0.0201692	0.428129	0.513484
INO80	0.0491345	0.0432544	0.231301	0.393729	0.918367	0.114605	0.0478297	0.090589	0.289939	0.0465109	0.141626	0.443043	0.405775	0.882135	0.103979	0.101112	0.00286693	0.00872077	0.925669
BRD2	0.0497068	0.0434675	0.231301	0.398891	0.918367	0.11444	0.0496174	0.0856813	0.289939	0.0449871	0.163806	0.443043	0.412765	0.882135	0.106039	0.0961437	0.00989553	0.103087	0.748413
BRD7	0.0515891	0.0451285	0.231301	0.417037	0.918367	0.113606	0.0513843	0.0884	0.289939	0.0488415	0.147983	0.443043	0.43104	0.882135	0.105159	0.0999556	0.00520385	0.0284819	0.866112
KDM6A	0.0601484	0.0461131	0.231301	0.486443	0.918367	0.113556	0.0471844	0.177881	0.333883	0.0259849	0.506074	0.630501	0.500088	0.882135	0.0832315	0.0458363	0.0373951	1.47302	0.225967
FBXO11	0.0424709	0.0475631	0.231301	0.346889	0.918367	0.112439	0.0493708	0.0489923	0.289939	0.0461118	0.100357	0.443043	0.359312	0.882135	0.121208	0.113207	0.00800101	0.0677901	0.794787
BRD8	0.0519254	0.0490557	0.231301	0.427259	0.918367	0.111611	0.0604676	0.0494868	0.289939	0.0532927	0.121621	0.443043	0.44169	0.882135	0.120765	0.106435	0.0143295	0.218207	0.640799
KDM5A	0.0405029	0.0512359	0.231301	0.335815	0.918367	0.110765	0.0446432	0.0674212	0.289939	0.0372209	0.17263	0.443043	0.349474	0.882135	0.112687	0.0939522	0.0187352	0.371184	0.54289
SETD2	0.039844	0.0524534	0.231301	0.332914	0.918367	0.109912	0.0423718	0.076031	0.289939	0.044317	0.0975399	0.443043	0.342426	0.882135	0.109156	0.114167	-0.00501094	0.0265874	0.8706
PHF2	0.0533335	0.0531774	0.231301	0.445815	0.918367	0.109866	0.068247	0.0337203	0.289939	0.0629483	0.0799811	0.443043	0.460929	0.882135	0.130612	0.120472	0.0101409	0.109255	0.741259
HDAC1	0.0377046	0.0533485	0.231301	0.31512	0.918367	0.109884	0.0343166	0.134345	0.31423	0.027728	0.279477	0.474374	0.327745	0.882135	0.0923642	0.0746306	0.0177336	0.330991	0.565572
HDAC2	0.0490869	0.053635	0.231301	0.411565	0.918367	0.109532	0.0500332	0.0937232	0.289939	0.0542654	0.104595	0.443043	0.426615	0.882135	0.103456	0.112207	-0.00875113	0.0805263	0.77681
SMARCA4	0.039379	0.0574784	0.23382	0.335738	0.918367	0.107716	0.040038	0.0963002	0.289939	0.0384125	0.15413	0.443043	0.344026	0.882135	0.102663	0.0984955	0.00416792	0.0182566	0.892624
PHF8	0.0421636	0.0613703	0.23382	0.365035	0.918367	0.106077	0.044608	0.0943637	0.289939	0.0470238	0.115386	0.443043	0.381684	0.882135	0.103097	0.10868	-0.00558327	0.0328724	0.856267
KDM5C	0.0485656	0.0639295	0.23382	0.422952	0.918367	0.105452	0.043213	0.158185	0.33075	0.0308123	0.368	0.531207	0.437529	0.882135	0.0871249	0.0621229	0.025002	0.657445	0.418202
HDAC6	0.0447204	0.064536	0.23382	0.391343	0.918367	0.104945	0.0586367	0.0361929	0.289939	0.054757	0.0804003	0.443043	0.401984	0.882135	0.128676	0.120162	0.00851388	0.0771921	0.781359
EP400	0.0793125	0.0664529	0.23382	0.700645	0.918367	0.103958	0.119247	0.0136871	0.289939	0.108774	0.044247	0.443043	0.698564	0.882135	0.150584	0.137358	0.0132255	0.189093	0.664032
CTCF	0.0437721	0.0665604	0.23382	0.38598	0.918367	0.104147	0.0451452	0.108412	0.289939	0.0448126	0.154733	0.443043	0.402105	0.882135	0.0990393	0.0983097	0.000729612	0.000559926	0.98114
CECR2	0.0785613	0.0700556	0.23382	0.699948	0.918367	0.103076	0.0957179	0.0616695	0.289939	0.0957899	0.0948843	0.443043	0.732487	0.882135	0.115273	0.11536	-8.67558e-05	7.93182e-06	0.997755
PRDM10	0.0526209	0.0707822	0.23382	0.470801	0.918367	0.102645	0.0699706	0.0376989	0.289939	0.0754078	0.0455149	0.443043	0.483322	0.882135	0.127707	0.137631	-0.00992374	0.104784	0.746422
PRMT5	0.0436229	0.0715182	0.23382	0.392388	0.918367	0.102097	0.0427194	0.132681	0.31423	0.0335503	0.290988	0.474374	0.408046	0.882135	0.0923532	0.0725309	0.0198222	0.417362	0.518824
KMT2C	0.0556803	0.0758192	0.23382	0.506309	0.918367	0.100996	0.0746766	0.0425091	0.289939	0.0648224	0.115284	0.443043	0.527343	0.882135	0.124918	0.108434	0.016484	0.288	0.591962
BRWD3	0.0380292	0.078877	0.23382	0.34991	0.918367	0.0998108	0.0413976	0.0949549	0.289939	0.0461256	0.0967032	0.443043	0.35445	0.882135	0.103028	0.114795	-0.0117669	0.14574	0.702951
TRIM28	0.0407109	0.0818201	0.23382	0.378365	0.918367	0.0988133	0.0431801	0.111353	0.289939	0.0458973	0.130814	0.443043	0.387485	0.882135	0.0983024	0.104488	-0.00618575	0.0401846	0.841276
JARID2	-0.0325515	0.0847659	0.23382	0.305885	0.918367	-0.0977301	-0.0318226	0.153938	0.330328	-0.0309748	0.215267	0.464677	0.318724	0.882135	-0.0880756	-0.0857293	-0.00234634	0.00576937	0.939512
KMT2D	0.0438024	0.0857367	0.23382	0.411753	0.918367	0.0976962	0.0482953	0.105119	0.289939	0.0366373	0.271336	0.474374	0.426504	0.882135	0.0998889	0.0757768	0.0241122	0.614075	0.433968
KDM5B	0.0391097	0.087059	0.23382	0.370304	0.918367	0.0969934	0.0477746	0.0731247	0.289939	0.0425815	0.153411	0.443043	0.381187	0.882135	0.110559	0.0985411	0.0120179	0.15218	0.696779
BAZ1A	0.0314849	0.0876262	0.23382	0.297914	0.918367	0.0970573	0.0327136	0.127334	0.308535	0.0329803	0.169911	0.443043	0.306776	0.882135	0.0940679	0.0948348	-0.000766918	0.000618279	0.980181
KDM4A	0.0328948	0.0890436	0.23382	0.31284	0.918367	0.0965654	0.0305724	0.168372	0.333883	0.023349	0.346911	0.509295	0.317944	0.882135	0.0848232	0.0647817	0.0200415	0.424163	0.51544
ASH1L	0.041962	0.089482	0.23382	0.39893	0.918367	0.0965998	0.0586677	0.0413131	0.289939	0.0514479	0.109559	0.443043	0.412058	0.882135	0.125596	0.11014	0.0154562	0.253409	0.61511
KMT5B	0.0360738	0.0896882	0.23382	0.344219	0.918367	0.0962439	0.0394326	0.109639	0.289939	0.03513	0.202842	0.451486	0.353622	0.882135	0.0983675	0.0876342	0.0107333	0.122039	0.727115
BRD9	0.0347299	0.0911455	0.23382	0.332784	0.918367	0.0958422	0.0301122	0.194902	0.333883	0.035244	0.175624	0.443043	0.333602	0.882135	0.0796249	0.0931947	-0.0135699	0.195163	0.65902
SRCAP	0.0458194	0.0932219	0.23382	0.441204	0.918367	0.0953733	0.0490897	0.126229	0.308535	0.0410504	0.253058	0.474374	0.458955	0.882135	0.0943529	0.0789011	0.0154518	0.251173	0.616672
H2AFZ	0.027295	0.0940408	0.23382	0.263576	0.918367	0.0951031	0.0259674	0.168544	0.333883	0.022029	0.296638	0.474374	0.2698	0.882135	0.0849027	0.0720258	0.0128769	0.174468	0.676514
PRMT3	0.030647	0.0946653	0.23382	0.296241	0.918367	0.0950078	0.0273916	0.192339	0.333883	0.0288083	0.220946	0.464677	0.300007	0.882135	0.0805418	0.0847074	-0.00416555	0.0181703	0.892876
KDM4B	0.0453808	0.0948835	0.23382	0.43916	0.918367	0.0948997	0.0604003	0.0553639	0.289939	0.0476445	0.176056	0.443043	0.451463	0.882135	0.118019	0.0930949	0.0249242	0.658486	0.417834
PRDM11	0.066878	0.105515	0.254056	0.668361	0.918367	0.0918942	0.0910356	0.0494158	0.289939	0.110169	0.0336859	0.443043	0.662723	0.882135	0.121175	0.146643	-0.0254676	0.68625	0.4082
BAZ1B	0.0354703	0.106777	0.254056	0.355408	0.918367	0.0916545	0.039443	0.127439	0.308535	0.0386225	0.182581	0.44578	0.369875	0.882135	0.0940696	0.092113	0.00195667	0.00402228	0.949479
CREBBP	0.0343093	0.112542	0.263234	0.350057	0.918367	0.0900099	0.0360482	0.155589	0.330328	0.043043	0.130068	0.443043	0.363629	0.882135	0.0874501	0.104419	-0.0169689	0.303982	0.581868
SMYD5	0.0248039	0.122726	0.271974	0.260051	0.918367	0.0875947	0.0180787	0.3301	0.438017	0.0250552	0.228055	0.467374	0.266062	0.882135	0.0599404	0.0830712	-0.0231308	0.564905	0.452968
ASH2L	0.0338594	0.130802	0.271974	0.362293	0.918367	0.0858293	0.0303436	0.247702	0.371554	0.0322758	0.272388	0.474374	0.375388	0.882135	0.0713054	0.0758459	-0.00454053	0.0216401	0.883162
TAF1	0.0353529	0.130925	0.271974	0.378709	0.918367	0.0857306	0.0338124	0.205063	0.340657	0.039078	0.191063	0.44578	0.382618	0.882135	0.0779552	0.0900952	-0.01214	0.155717	0.693453
BRD3	0.0331374	0.133746	0.271974	0.356486	0.918367	0.0853673	0.0383507	0.137948	0.31728	0.0317705	0.272014	0.474374	0.369347	0.882135	0.0915954	0.0758794	0.015716	0.259433	0.610941
TRIM24	0.0336967	0.133891	0.271974	0.363168	0.918367	0.0852111	0.0338348	0.195975	0.333883	0.0321299	0.272865	0.474374	0.374451	0.882135	0.0797083	0.0756919	0.00401635	0.0169672	0.896463
KMT2A	-0.0355778	0.13395	0.271974	0.382367	0.918367	-0.0854507	-0.0344629	0.21543	0.343585	-0.0302894	0.33083	0.496245	0.39708	0.882135	-0.0765612	-0.0672895	-0.00927172	0.0899449	0.764486
CARM1	0.0239678	0.135501	0.271974	0.258744	0.918367	0.0850696	0.0196697	0.295596	0.407922	0.00589229	0.778657	0.839489	0.26831	0.882135	0.064669	0.0193724	0.0452967	2.16021	0.142829
KMT5A	0.0356426	0.13551	0.271974	0.384939	0.918367	0.0850342	0.0333262	0.225193	0.353144	0.0399942	0.193817	0.44578	0.3929	0.882135	0.0748238	0.0897947	-0.0149709	0.235452	0.627917
HNRNPK	0.0321383	0.136311	0.271974	0.348828	0.918367	0.0846112	0.0318319	0.209004	0.340657	0.0307936	0.277865	0.474374	0.361744	0.882135	0.0776241	0.075092	0.00253205	0.0067102	0.934776
BAZ2B	0.0424172	0.13972	0.271974	0.465133	0.918367	0.0837494	0.0550161	0.0997537	0.289939	0.0401085	0.2827	0.474374	0.479117	0.882135	0.101294	0.0738467	0.0274474	0.799035	0.372206
JMJD1C	0.0276858	0.141248	0.271974	0.304141	0.918367	0.0835984	0.0348225	0.11049	0.289939	0.0320526	0.189406	0.44578	0.311745	0.882135	0.0985361	0.0906984	0.00783769	0.0645267	0.799679
BRD1	0.0373634	0.141361	0.271974	0.411259	0.918367	0.0834348	0.0453816	0.122437	0.308535	0.0455198	0.166537	0.443043	0.420898	0.882135	0.0951127	0.0954023	-0.000289552	8.84855e-05	0.992502
PRMT7	0.0460509	0.141899	0.271974	0.507401	0.918367	0.0833495	0.051474	0.161023	0.33166	0.0447602	0.276196	0.474374	0.524936	0.882135	0.0865	0.0752179	0.0112822	0.133705	0.714917
SETD3	0.0282111	0.145099	0.274296	0.312972	0.918367	0.0827811	0.0262409	0.245923	0.371554	0.026293	0.29931	0.474374	0.322794	0.882135	0.0717116	0.0718538	-0.000142221	2.11487e-05	0.996334
EZH1	0.0338414	0.150859	0.278631	0.379958	0.918367	0.0817954	0.0400494	0.142809	0.322294	0.0294032	0.335814	0.498305	0.39047	0.882135	0.090478	0.0664266	0.0240515	0.608386	0.436103
NSD3	0.0297039	0.15143	0.278631	0.333859	0.918367	0.0817085	0.0350837	0.147503	0.323101	0.0309151	0.254182	0.474374	0.346308	0.882135	0.0893674	0.0787488	0.0106187	0.118514	0.730929
HDAC4	0.0309317	0.153483	0.278693	0.349033	0.918367	0.0813868	0.0430684	0.0757256	0.289939	0.0381949	0.159195	0.443043	0.346667	0.882135	0.109593	0.0971915	0.0124012	0.161967	0.687681
ATAD2B	0.0327779	0.158486	0.284039	0.374967	0.918367	0.0802796	0.042897	0.110689	0.289939	0.0316643	0.292011	0.474374	0.384308	0.882135	0.0984652	0.0726819	0.0257833	0.700221	0.403475
KDM6B	0.0330802	0.168105	0.297417	0.386767	0.918367	0.078548	0.0330631	0.232889	0.361109	0.0214801	0.488139	0.618011	0.395572	0.882135	0.0737317	0.0479012	0.0258304	0.699539	0.403704
KMT2B	0.0345277	0.176366	0.308082	0.411856	0.918367	0.0769907	0.0528327	0.0726698	0.289939	0.0514258	0.11864	0.443043	0.421706	0.882135	0.110517	0.107574	0.00294295	0.00915687	0.923839
BRD4	0.0263832	0.178857	0.308528	0.316616	0.918367	0.0765264	0.0301886	0.19559	0.333883	0.0257427	0.324167	0.496245	0.333052	0.882135	0.0799589	0.0681833	0.0117756	0.145259	0.703417
KDM2A	0.0267837	0.186796	0.310242	0.328042	0.918367	0.0749822	0.0299029	0.209825	0.340657	0.0212168	0.426228	0.571063	0.340356	0.882135	0.0775023	0.0549898	0.0225126	0.531258	0.466732
SDHA	0.0348245	0.191117	0.310242	0.42897	0.918367	0.0745545	0.050792	0.102237	0.289939	0.0516252	0.13806	0.443043	0.444128	0.882135	0.100884	0.102539	-0.00165484	0.00287686	0.957266
PRDM2	0.0296837	0.19224	0.310242	0.367804	0.918367	0.0741171	0.033742	0.206007	0.340657	0.0364829	0.222237	0.464677	0.380849	0.882135	0.0781544	0.0845029	-0.00634854	0.0421724	0.837452
KDM1A	-0.0182315	0.192812	0.310242	0.225906	0.918367	-0.0741155	-0.0239258	0.144799	0.322294	-0.030249	0.0997	0.443043	0.234491	0.882135	-0.0900069	-0.113794	0.0237873	0.595345	0.441058
PRMT6	0.0244676	0.19312	0.310242	0.303671	0.918367	0.0739955	0.0153672	0.486534	0.570418	0.0124033	0.616063	0.714426	0.314944	0.882135	0.0430425	0.0347406	0.00830192	0.071839	0.788889
PRDM12	0.0600974	0.193339	0.310242	0.745137	0.918367	0.0740689	0.0679197	0.191628	0.333883	0.0743846	0.201745	0.451486	0.744638	0.882135	0.0804611	0.0881197	-0.00765864	0.0617528	0.803942
SETD5	0.0295831	0.200984	0.315402	0.372953	0.918367	0.0728461	0.0357273	0.190711	0.333883	0.0251859	0.409362	0.562847	0.389848	0.882135	0.0808428	0.0569898	0.0238529	0.597057	0.440402
ZMYND11	0.0275832	0.201126	0.315402	0.348599	0.918367	0.0726667	0.0276226	0.277144	0.404569	0.015316	0.589723	0.689676	0.362668	0.882135	0.0671878	0.0372538	0.0299339	0.939336	0.333346
BRDT	0.0501227	0.217041	0.336536	0.653677	0.918367	0.0704187	0.0304371	0.511057	0.587715	0.0399588	0.441194	0.585431	0.660975	0.882135	0.0406212	0.0533288	-0.0127076	0.168621	0.681677
BRPF1	0.0284241	0.219486	0.336545	0.373851	0.918367	0.0698239	0.0234929	0.381603	0.487604	0.0210182	0.48463	0.618011	0.383079	0.882135	0.0540983	0.0483996	0.00569867	0.0338924	0.854079
PRDM1	0.0391157	0.232189	0.352111	0.530004	0.918367	0.0677779	0.0398261	0.286023	0.407922	0.0156501	0.707104	0.779666	0.536104	0.882135	0.0655321	0.0257516	0.0397805	1.6853	0.195368
SIRT1	0.0270316	0.24024	0.36036	0.371663	0.918367	0.0667944	0.0259963	0.327268	0.438017	0.0163326	0.582169	0.689676	0.378813	0.882135	0.0605372	0.0380335	0.0225037	0.530317	0.467126
KDM7A	0.0372807	0.251113	0.37262	0.523216	0.918367	0.0654364	0.044591	0.246683	0.371554	0.0305831	0.477446	0.615771	0.549302	0.882135	0.0716096	0.049114	0.0224957	0.529991	0.467263
PRDM14	0.0510236	0.255199	0.374654	0.722689	0.918367	0.0648389	0.0694842	0.18075	0.333883	0.0969326	0.095223	0.443043	0.74115	0.882135	0.0827019	0.115372	-0.0326698	1.12224	0.290416
RCOR1	0.0203851	0.259429	0.376729	0.291717	0.918367	0.0641751	0.0225072	0.290097	0.407922	0.0246466	0.301099	0.474374	0.303543	0.882135	0.0654088	0.0716263	-0.00621747	0.0403752	0.840905
PRDM16	0.0513313	0.262072	0.376729	0.737426	0.918367	0.0639264	0.0698774	0.185995	0.333883	0.0706259	0.232719	0.467374	0.755041	0.882135	0.0816397	0.0825143	-0.00087457	0.000802257	0.977425
TRIM33	0.0249337	0.322243	0.457519	0.406865	0.918367	0.0562798	0.0303328	0.305661	0.417636	0.0275648	0.405876	0.562847	0.422736	0.882135	0.0632964	0.0575202	0.00577621	0.0348849	0.851982
PRDM9	0.0446176	0.32634	0.457519	0.732612	0.918367	0.0559305	0.0228013	0.664458	0.727739	0.0390464	0.507142	0.630501	0.749566	0.882135	0.026834	0.0459522	-0.0191182	0.381148	0.537528
REST	0.0204123	0.32822	0.457519	0.335959	0.918367	0.0557984	0.0260069	0.290122	0.407922	0.015399	0.575292	0.689676	0.35084	0.882135	0.0653904	0.0387185	0.0266719	0.745359	0.388742
HDAC8	0.0199156	0.335024	0.462333	0.333031	0.918367	0.0549194	0.0170622	0.476801	0.568133	0.00640217	0.811317	0.867921	0.342783	0.882135	0.0439087	0.0164757	0.027433	0.790216	0.374853
PRDM8	0.0407344	0.339863	0.462477	0.687506	0.918367	0.0544128	0.0533051	0.278508	0.404569	0.0833339	0.129835	0.443043	0.702165	0.882135	0.0669677	0.104693	-0.0377254	1.49645	0.222322
HDAC7	0.0192675	0.341831	0.462477	0.326175	0.918367	0.0542488	0.0297986	0.19492	0.333883	0.021091	0.411938	0.562847	0.328314	0.882135	0.0800648	0.0566686	0.0233961	0.574567	0.449134
PRDM7	0.046996	0.358267	0.480008	0.823556	0.918367	0.0524064	0.0965339	0.10489	0.289939	0.114276	0.0865379	0.443043	0.850919	0.882135	0.100075	0.118468	-0.018393	0.356106	0.551194
PRMT9	0.0406296	0.368767	0.489326	0.729167	0.918367	0.051172	0.0350647	0.487748	0.570418	0.00358631	0.949321	0.956251	0.722511	0.882135	0.0428115	0.00437863	0.0384329	1.5564	0.213311
SETMAR	0.0208056	0.384929	0.501801	0.385621	0.918367	0.0495491	0.0263172	0.340506	0.447522	0.0262844	0.395432	0.556833	0.394441	0.882135	0.0588562	0.0587828	7.33625e-05	5.63279e-06	0.998108
PRDM5	-0.0282414	0.385442	0.501801	0.523671	0.918367	-0.0495273	-0.0474495	0.216608	0.343585	-0.0495223	0.249646	0.474374	0.548132	0.882135	-0.0763628	-0.0796986	0.00333584	0.0116401	0.914167
SMYD4	-0.0157722	0.390848	0.504084	0.298052	0.918367	-0.0485979	-0.0187363	0.388376	0.488376	-0.0353915	0.14461	0.443043	0.310062	0.882135	-0.0533052	-0.10069	0.0473846	2.36661	0.125167
EZH2	0.0213021	0.398929	0.509742	0.406724	0.918367	0.0480992	0.0105984	0.71714	0.767173	0.0057575	0.860524	0.892874	0.417737	0.882135	0.0223807	0.0121581	0.0102226	0.109151	0.741378
KDM2B	0.0157057	0.412498	0.522245	0.309179	0.918367	0.0466514	0.00700521	0.753498	0.799867	0.0116542	0.64094	0.73708	0.318627	0.882135	0.0193943	0.0322653	-0.012871	0.173165	0.677656
SMARCA2	0.0144884	0.421816	0.526245	0.291126	0.918367	0.0457042	0.0215012	0.293172	0.407922	0.0186134	0.416411	0.56338	0.291842	0.882135	0.0649904	0.0562617	0.00872879	0.0795956	0.77807
HDAC9	-0.0236911	0.423284	0.526245	0.475943	0.918367	-0.0457138	-0.037847	0.261174	0.387548	-0.0490258	0.193731	0.44578	0.480634	0.882135	-0.0694628	-0.0899799	0.0205172	0.440574	0.507432
SP140	0.0329111	0.439023	0.540939	0.684979	0.918367	0.0441247	0.034363	0.477561	0.568133	0.0200016	0.711869	0.779666	0.690209	0.882135	0.0439183	0.0255634	0.0183549	0.351789	0.553616
SMYD1	0.0356528	0.456133	0.557048	0.769544	0.918367	0.0425477	0.037306	0.49467	0.573651	0.0542815	0.374958	0.533445	0.778932	0.882135	0.0422488	0.0614735	-0.0192247	0.385568	0.53518
PRMT8	0.0161386	0.479248	0.568601	0.367585	0.918367	0.0403205	0.0149644	0.570181	0.644958	0.016674	0.572297	0.689676	0.376165	0.882135	0.0350927	0.0391018	-0.00400907	0.016772	0.897056
KDM4C	0.0170827	0.481316	0.568601	0.39062	0.918367	0.0401622	0.0382736	0.169421	0.333883	0.0321055	0.303041	0.474374	0.397787	0.882135	0.0848759	0.0711974	0.0136785	0.196195	0.658177
UTY	0.0320921	0.483824	0.568601	0.737852	0.918367	0.0399434	0.0485982	0.356821	0.460199	0.0630538	0.28582	0.474374	0.752301	0.882135	0.0569854	0.0739358	-0.0169504	0.300079	0.584301
ATAD2	-0.0131594	0.484519	0.568601	0.303132	0.918367	-0.0398677	-0.0171938	0.436051	0.537277	-0.0405051	0.0992607	0.443043	0.315339	0.882135	-0.0480984	-0.11331	0.0652115	4.52443	0.0343522
SETD6	0.0219478	0.487705	0.568601	0.509218	0.918367	0.0395825	0.0361977	0.32173	0.435282	0.0367211	0.369535	0.531207	0.521825	0.882135	0.0611915	0.0620764	-0.00088496	0.000819627	0.977182
FBXO10	-0.0244599	0.490315	0.568601	0.572725	0.918367	-0.0392216	-0.0296203	0.464178	0.5619	-0.0204162	0.652261	0.743739	0.578012	0.882135	-0.0452052	-0.0311583	-0.0140469	0.206463	0.649931
TAF1L	0.0152162	0.516346	0.593798	0.377889	0.918367	0.0369792	0.0353256	0.192984	0.333883	0.0165343	0.584682	0.689676	0.388291	0.882135	0.0802543	0.0375633	0.042691	1.93064	0.165872
SMYD3	0.0138768	0.54877	0.62587	0.373194	0.918367	0.0341485	-0.00495757	0.855101	0.887248	-0.02158	0.47697	0.615771	0.387916	0.882135	-0.0112737	-0.0490738	0.0378001	1.50212	0.22145
NSD1	0.0121345	0.555735	0.628619	0.333064	0.918367	0.0334589	0.000478224	0.984249	0.984249	0.00377947	0.889238	0.908999	0.346484	0.882135	0.00121754	0.00962239	-0.00840484	0.074003	0.78581
SMYD2	0.00969452	0.599249	0.672328	0.297672	0.918367	0.0299092	0.00407231	0.847614	0.886142	0.000243853	0.991803	0.991803	0.302963	0.882135	0.0118573	0.000710025	0.0111473	0.130084	0.718637
TRIM66	0.0202433	0.612202	0.681321	0.642719	0.918367	0.0289252	0.0428956	0.354181	0.460199	0.00825844	0.872868	0.898924	0.660765	0.882135	0.0572665	0.0110252	0.0462413	2.25254	0.134604
NSD2	-0.00760031	0.642288	0.705407	0.264164	0.918367	-0.0264225	-0.00462471	0.808916	0.85214	-0.00430623	0.840719	0.891342	0.272859	0.882135	-0.0149514	-0.0139218	-0.00102961	0.00110485	0.973509
KDM1B	-0.008683	0.644067	0.705407	0.304038	0.918367	-0.0262276	-0.0125912	0.558821	0.637333	-0.0104184	0.665874	0.747078	0.308638	0.882135	-0.0359877	-0.0297773	-0.00621039	0.0405748	0.840518
BRPF3	0.0115337	0.659815	0.716964	0.423711	0.918367	0.0249985	0.0257437	0.389285	0.488376	0.0398582	0.233687	0.467374	0.426481	0.882135	0.0532484	0.0824429	-0.0291945	0.891809	0.345861
JMJD6	0.0089303	0.668981	0.721245	0.337627	0.918367	0.024291	0.0205054	0.400914	0.498434	0.0279909	0.305937	0.474374	0.349527	0.882135	0.0517514	0.0706434	-0.018892	0.375611	0.540495
HDAC11	0.00876387	0.724905	0.77548	0.40162	0.918367	0.02004	-0.00319321	0.910897	0.928616	-0.0030727	0.923433	0.937013	0.407971	0.882135	-0.00690452	-0.00664395	-0.000260568	7.105e-05	0.993281
KDM4D	-0.00950421	0.780624	0.828662	0.550829	0.918367	-0.0158458	-0.00551405	0.889024	0.915562	-0.0321712	0.466122	0.612617	0.567035	0.882135	-0.00857819	-0.0500486	0.0414704	1.82554	0.177826
PRMT2	0.0073488	0.793384	0.831655	0.455474	0.918367	0.0148173	0.0135392	0.674698	0.733136	0.0135446	0.707839	0.779666	0.464326	0.882135	0.0257221	0.0257324	-1.02592e-05	1.11668e-07	0.999734
KDM4E	0.0119295	0.795496	0.831655	0.740506	0.918367	0.0147948	0.0191048	0.714045	0.767173	0.0318526	0.585458	0.689676	0.744129	0.882135	0.022648	0.03776	-0.0151119	0.238416	0.625762
KDM3A	-0.00471341	0.810331	0.840795	0.315766	0.918367	-0.0137084	0.0107831	0.627004	0.692213	0.00452233	0.855549	0.892874	0.316391	0.882135	0.0300646	0.0126088	0.0174558	0.317643	0.573511
SETDB2	-0.00313427	0.893106	0.919766	0.375371	0.918367	-0.00766818	-0.00285083	0.915158	0.928616	-0.0132797	0.657508	0.743739	0.381727	0.882135	-0.006588	-0.0306881	0.0241001	0.606458	0.43683
KDM8	0.00358872	0.909092	0.929294	0.507651	0.918367	0.00649218	0.0183113	0.610919	0.679894	0.007819	0.846129	0.891342	0.516691	0.882135	0.0312626	0.0133492	0.0179133	0.33914	0.560829
KMT2E	0.00196912	0.924793	0.936444	0.335781	0.918367	0.00538558	0.0132107	0.5763	0.646581	0.0163524	0.536982	0.661638	0.337077	0.882135	0.0345726	0.0427944	-0.00822179	0.0704076	0.790954
KDM5D	0.00934195	0.929659	0.936444	1.70552	0.918367	0.00503034	0.0875368	0.4604	0.5619	0.129645	0.328901	0.496245	1.69145	0.882135	0.0456528	0.0676132	-0.0219604	0.503779	0.478478
SP110	-0.000905188	0.961321	0.961321	0.30006	0.918367	-0.00277043	-0.00125552	0.953452	0.960412	-0.00747193	0.756393	0.821908	0.306558	0.882135	-0.00361282	-0.0215008	0.017888	0.333172	0.564295

## Sheet: B) Males, logAs
	orig_beta	orig_pvalue	orig_FDRadj_p	orig_stdev_y	orig_stdev_x	standardized_orig_beta	subset_beta	subset_pvalue	subset_FDRadj_p	new_beta	new_pvalue	new_FDRadj_p	subset_stdev_y	subset_stdev_x	standardized_subset_beta	standardized_new_beta	standardized_diff	F	Pr(>F)
HDAC3	0.10605	0.00158075	0.16064	0.36428	0.887172	0.258274	0.103043	0.0102799	0.0999134	0.0832409	0.0632024	0.213923	0.378516	0.826929	0.225115	0.181853	0.0432618	0.962579	0.328418
SETD4	0.109095	0.0034462	0.16064	0.403666	0.887172	0.239767	0.139535	0.00146875	0.0999134	0.136931	0.00539547	0.203955	0.416151	0.826929	0.277269	0.272095	0.0051742	0.0140363	0.90588
PRMT1	0.0823794	0.00635997	0.16064	0.32662	0.887172	0.22376	0.0796213	0.025607	0.117792	0.071442	0.0743128	0.213923	0.335485	0.826929	0.196256	0.176095	0.0201609	0.205528	0.651075
BAZ2A	0.0949749	0.00691135	0.16064	0.380105	0.887172	0.221673	0.113697	0.00708765	0.0999134	0.107897	0.0227866	0.203955	0.398644	0.826929	0.235849	0.223816	0.0120325	0.0743622	0.785535
KDM3B	0.08304	0.00927965	0.16064	0.344443	0.887172	0.213884	0.0997651	0.0085102	0.0999134	0.0862742	0.0419662	0.213923	0.357472	0.826929	0.230783	0.199575	0.031208	0.499846	0.480873
SETD1B	0.108251	0.0103801	0.16064	0.456363	0.887172	0.210441	0.139447	0.00436863	0.0999134	0.154271	0.00506555	0.203955	0.462683	0.826929	0.249226	0.27572	-0.0264939	0.36384	0.547465
HDAC5	0.121218	0.0123755	0.16064	0.522793	0.887172	0.205704	0.154736	0.00747137	0.0999134	0.146676	0.0238532	0.203955	0.545688	0.826929	0.234485	0.222271	0.0122142	0.0764796	0.782579
PHF8	0.0822948	0.0127622	0.16064	0.356181	0.887172	0.204979	0.103754	0.00796782	0.0999134	0.114753	0.0091079	0.203955	0.368713	0.826929	0.232693	0.257362	-0.0246692	0.312137	0.577363
PBRM1	0.0935753	0.0130186	0.16064	0.406264	0.887172	0.204344	0.0991253	0.0281955	0.117908	0.0827013	0.102117	0.235906	0.424092	0.826929	0.193283	0.161258	0.0320248	0.51776	0.473131
BAZ2B	0.098101	0.0148668	0.16064	0.434147	0.887172	0.200468	0.133334	0.00522197	0.0999134	0.131947	0.0138697	0.203955	0.450931	0.826929	0.244512	0.241969	0.00254331	0.00333107	0.954067
PRDM4	0.0710914	0.0149601	0.16064	0.315027	0.887172	0.200206	0.0837981	0.0155844	0.109188	0.0710739	0.0668431	0.213923	0.326112	0.826929	0.212489	0.180223	0.0322651	0.530353	0.46781
BRD7	0.0852317	0.0160491	0.16064	0.381275	0.887172	0.198322	0.0994893	0.0185283	0.109188	0.0855112	0.0707751	0.213923	0.397209	0.826929	0.207122	0.178022	0.0291002	0.429622	0.51337
KDM5A	0.071463	0.0160525	0.16064	0.31971	0.887172	0.198305	0.0868008	0.0143095	0.109188	0.088216	0.026874	0.206034	0.333485	0.826929	0.215236	0.218746	-0.00350938	0.00625005	0.937113
BRD2	0.0878187	0.0162968	0.16064	0.393764	0.887172	0.197861	0.104294	0.016763	0.109188	0.0872893	0.0735853	0.213923	0.410137	0.826929	0.210281	0.175995	0.0342859	0.598122	0.440744
KMT2D	0.0889607	0.0177996	0.163756	0.404503	0.887172	0.195112	0.104812	0.0174037	0.109188	0.103115	0.0374238	0.213923	0.414516	0.826929	0.209092	0.205706	0.00338562	0.00580212	0.939403
KMT2C	0.1078	0.0215573	0.167741	0.505005	0.887172	0.189378	0.150196	0.00698492	0.0999134	0.151633	0.0153996	0.203955	0.525372	0.826929	0.236406	0.238668	-0.00226196	0.00262377	0.959229
FUS	0.0699686	0.0217521	0.167741	0.330163	0.887172	0.188011	0.0661291	0.0563445	0.136413	0.0644828	0.0981347	0.235906	0.326316	0.826929	0.16758	0.163408	0.00417192	0.00876235	0.92557
PRMT5	0.0742006	0.0224045	0.167741	0.3499	0.887172	0.188136	0.0780741	0.0418657	0.117908	0.0661938	0.12398	0.255361	0.360114	0.826929	0.179282	0.152001	0.0272809	0.374025	0.54192
PRDM15	0.0847477	0.0260881	0.167741	0.410105	0.887172	0.183333	0.113603	0.0107562	0.0999134	0.113925	0.0228977	0.203955	0.420162	0.826929	0.223584	0.224217	-0.000633107	0.000204794	0.988605
BPTF	0.0660363	0.0261442	0.167741	0.319351	0.887172	0.183452	0.0832038	0.0174413	0.109188	0.0841861	0.0324727	0.213923	0.329153	0.826929	0.209032	0.2115	-0.00246799	0.00308275	0.95581
FBXO11	0.0677786	0.0292274	0.167741	0.33439	0.887172	0.179824	0.0839281	0.0224631	0.117792	0.0804253	0.0516324	0.213923	0.34561	0.826929	0.200812	0.192431	0.00838119	0.0354569	0.850944
KDM6A	0.0786931	0.029568	0.167741	0.389041	0.887172	0.179452	0.0938731	0.0307552	0.117908	0.084264	0.0840934	0.227547	0.408111	0.826929	0.190209	0.170739	0.0194702	0.190872	0.66294
SMARCA4	0.0618769	0.0299103	0.167741	0.306681	0.887172	0.178999	0.0713074	0.0340241	0.117908	0.0643308	0.0885383	0.228465	0.316015	0.826929	0.186593	0.168337	0.018256	0.167762	0.682804
HDAC2	0.0787999	0.0318959	0.167741	0.39475	0.887172	0.177097	0.0918231	0.035749	0.117908	0.0783088	0.110275	0.245943	0.410226	0.826929	0.185096	0.157854	0.0272418	0.372968	0.542491
SRCAP	0.0859321	0.0346969	0.167741	0.437328	0.887172	0.174324	0.115158	0.0189892	0.109188	0.112442	0.0415949	0.213923	0.461561	0.826929	0.206317	0.20145	0.00486685	0.0119752	0.913035
HDAC1	0.055775	0.035744	0.167741	0.28541	0.887172	0.173371	0.0604609	0.0553389	0.136413	0.0502081	0.155977	0.290876	0.29556	0.826929	0.16916	0.140474	0.0286857	0.411273	0.522489
TRIM28	0.0689788	0.0360969	0.167741	0.353845	0.887172	0.172946	0.0828287	0.0361863	0.117908	0.0784629	0.0775083	0.213923	0.370974	0.826929	0.184631	0.1749	0.00973167	0.0474845	0.827852
KDM4B	0.0828063	0.0373299	0.167741	0.427993	0.887172	0.171646	0.12234	0.00861677	0.0999134	0.1171	0.0251249	0.203955	0.439281	0.826929	0.230301	0.220435	0.00986561	0.0498177	0.823742
HDAC6	0.0723273	0.0376006	0.167741	0.375677	0.887172	0.170803	0.107705	0.0081175	0.0999134	0.11076	0.0154877	0.203955	0.385	0.826929	0.231336	0.237899	-0.0065625	0.022189	0.881824
DOT1L	0.088666	0.038169	0.167741	0.461089	0.887172	0.1706	0.113492	0.024873	0.117792	0.111291	0.0504162	0.213923	0.476425	0.826929	0.196988	0.193168	0.00381935	0.00738532	0.931652
SETD2	0.0611655	0.0385452	0.167741	0.317707	0.887172	0.1708	0.0705408	0.0397608	0.117908	0.0649964	0.0917597	0.230234	0.321897	0.826929	0.181214	0.166971	0.0142432	0.101713	0.750312
PHIP	0.0758041	0.039682	0.167741	0.396033	0.887172	0.169812	0.102374	0.017547	0.109188	0.094128	0.0516985	0.213923	0.405368	0.826929	0.208836	0.192016	0.0168204	0.143347	0.705613
ASH1L	0.073831	0.0401121	0.167741	0.38637	0.887172	0.169529	0.110563	0.00867153	0.0999134	0.113514	0.0165597	0.203955	0.397096	0.826929	0.23024	0.236385	-0.00614521	0.019302	0.889726
CREBBP	0.0633769	0.0449349	0.168534	0.34057	0.887172	0.165094	0.0731036	0.0500336	0.130276	0.0826967	0.0489989	0.213923	0.350955	0.826929	0.172249	0.194852	-0.0226036	0.257445	0.612768
KMT5A	0.0691007	0.045668	0.168534	0.371484	0.887172	0.165025	0.0917894	0.0231996	0.117792	0.114397	0.011859	0.203955	0.380093	0.826929	0.199697	0.248883	-0.0491858	1.23287	0.268963
EP400	0.131584	0.0461709	0.168534	0.712328	0.887172	0.163882	0.192837	0.0108602	0.0999134	0.202057	0.0176744	0.203955	0.716533	0.826929	0.222547	0.233188	-0.0106401	0.0582534	0.80967
PHF2	0.0788001	0.0468246	0.168534	0.426274	0.887172	0.164001	0.116716	0.0128117	0.109188	0.124579	0.0182358	0.203955	0.441637	0.826929	0.218541	0.233263	-0.0147225	0.110348	0.7403
CTCF	0.067557	0.0485963	0.168534	0.36776	0.887172	0.162972	0.0780042	0.0561115	0.136413	0.0686685	0.134328	0.26566	0.382515	0.826929	0.168631	0.148449	0.0201822	0.203216	0.652912
BMI1	0.0653143	0.0494066	0.168534	0.357255	0.887172	0.162195	0.0808288	0.0401082	0.117908	0.0741969	0.0935328	0.230491	0.369697	0.826929	0.180796	0.165962	0.0148342	0.110454	0.74018
BRD8	0.0744768	0.0498092	0.168534	0.408424	0.887172	0.161778	0.100975	0.0241483	0.117792	0.094048	0.0615207	0.213923	0.421373	0.826929	0.19816	0.184566	0.0135942	0.0934822	0.760301
ZMYND11	0.0583231	0.0514667	0.168534	0.321829	0.887172	0.160777	0.0680867	0.0549296	0.136413	0.0444887	0.260262	0.378501	0.332736	0.826929	0.169212	0.110565	0.0586466	1.742	0.189278
BRD9	0.0564337	0.0523603	0.168534	0.313291	0.887172	0.159808	0.0551745	0.101053	0.174317	0.0618747	0.102568	0.235906	0.315212	0.826929	0.144745	0.162322	-0.0175774	0.15353	0.695847
CECR2	0.131099	0.0525142	0.168534	0.725735	0.887172	0.160261	0.17094	0.0349948	0.117908	0.154837	0.0890144	0.228465	0.760614	0.826929	0.185844	0.168336	0.0175076	0.153825	0.695569
KDM2A	0.057946	0.0554397	0.173879	0.324924	0.887172	0.158216	0.0740597	0.0411291	0.117908	0.067135	0.0993296	0.235906	0.34033	0.826929	0.179949	0.163124	0.0168257	0.142002	0.706933
RIOX1	0.065026	0.0590952	0.17819	0.369674	0.887172	0.156054	0.068246	0.0941599	0.173254	0.0812775	0.0766939	0.213923	0.381336	0.826929	0.147992	0.176251	-0.0282589	0.396485	0.53005
BRD3	0.0609387	0.0593967	0.17819	0.346838	0.887172	0.155874	0.0721642	0.0617524	0.142031	0.0582877	0.178365	0.319668	0.36176	0.826929	0.164956	0.133237	0.0317195	0.502584	0.479676
KDM5C	0.0634313	0.0613128	0.180025	0.363695	0.887172	0.15473	0.0870501	0.0315465	0.117908	0.092813	0.0417137	0.213923	0.380062	0.826929	0.189402	0.20194	-0.0125387	0.0790069	0.779109
TRIM24	0.0614392	0.0640437	0.184126	0.356483	0.887172	0.152903	0.0818939	0.035091	0.117908	0.0930455	0.0334634	0.213923	0.365159	0.826929	0.185455	0.210708	-0.0252536	0.321479	0.571729
PRDM6	-0.115631	0.0657035	0.185042	0.675257	0.887172	-0.151919	-0.13615	0.0657332	0.146309	-0.072118	0.37912	0.498739	0.693909	0.826929	-0.162249	-0.0859428	-0.0763064	2.97328	0.0871024
BRD4	0.0515477	0.0688895	0.187028	0.303902	0.887172	0.150482	0.0736857	0.0289461	0.117908	0.0743172	0.0502239	0.213923	0.316692	0.826929	0.192404	0.194053	-0.00164909	0.00136661	0.970569
KMT5B	0.0560774	0.0706821	0.187028	0.333844	0.887172	0.149022	0.0600791	0.0987053	0.174241	0.0475115	0.244514	0.370802	0.341103	0.826929	0.145648	0.115181	0.0304673	0.46312	0.497418
PRDM11	0.108236	0.0710275	0.187028	0.642976	0.887172	0.149342	0.138107	0.042979	0.118622	0.145657	0.0579629	0.213923	0.63981	0.826929	0.178498	0.188256	-0.00975747	0.047619	0.827612
SETD5	0.0587633	0.071915	0.187028	0.350174	0.887172	0.148878	0.0790956	0.041724	0.117908	0.0651027	0.134755	0.26566	0.364248	0.826929	0.179566	0.147799	0.0317672	0.506796	0.477845
EZH1	0.0621512	0.0734414	0.187028	0.372419	0.887172	0.148056	0.093293	0.0230847	0.117792	0.0835369	0.0697952	0.213923	0.385894	0.826929	0.199917	0.179011	0.0209064	0.220857	0.6392
BAZ1B	0.0525627	0.0758353	0.187028	0.317556	0.887172	0.146847	0.0718517	0.0402583	0.117908	0.072755	0.0649617	0.213923	0.328611	0.826929	0.18081	0.183083	-0.00227312	0.00258697	0.959516
KDM5B	0.0591249	0.0762546	0.187028	0.357623	0.887172	0.146674	0.0820531	0.0375939	0.117908	0.0683353	0.12232	0.255361	0.370198	0.826929	0.183286	0.152644	0.030642	0.472099	0.493286
KMT2B	0.0660595	0.0776066	0.187028	0.401473	0.887172	0.145978	0.110905	0.0102877	0.0999134	0.123745	0.010958	0.203955	0.407207	0.826929	0.225219	0.251294	-0.0260752	0.3476	0.55653
KDM7A	0.0776971	0.0786061	0.187028	0.473608	0.887172	0.145544	0.104374	0.0488727	0.129701	0.0890784	0.134083	0.26566	0.496611	0.826929	0.173798	0.148328	0.0254697	0.324583	0.569881
HNRNPK	0.0527673	0.0824129	0.188661	0.325667	0.887172	0.143747	0.0630359	0.0785728	0.164289	0.0497827	0.215372	0.345597	0.3353	0.826929	0.155462	0.122776	0.0326857	0.532037	0.467105
PRDM12	0.115257	0.0830299	0.188661	0.718084	0.887172	0.142397	0.128495	0.092302	0.173254	0.174397	0.0420468	0.213923	0.718747	0.826929	0.147835	0.200647	-0.0528114	1.41502	0.236462
KMT5C	0.0778725	0.0834429	0.188661	0.48493	0.887172	0.142466	0.0799617	0.123272	0.202519	0.0907735	0.12039	0.255361	0.487534	0.826929	0.135627	0.153965	-0.0183385	0.167951	0.682635
BRPF1	0.057398	0.0847606	0.188661	0.357803	0.887172	0.142318	0.0686125	0.0813674	0.167592	0.0590344	0.181906	0.321834	0.369191	0.826929	0.153681	0.132227	0.0214535	0.229638	0.632623
PRMT6	0.0404238	0.0971412	0.212785	0.26184	0.887172	0.136965	0.0414595	0.152825	0.234331	0.0284883	0.380786	0.498739	0.271599	0.826929	0.126231	0.0867375	0.0394931	0.776454	0.379906
SETD3	0.0447075	0.103032	0.214883	0.294314	0.887172	0.134765	0.0520387	0.110054	0.185212	0.0461871	0.207192	0.340386	0.305116	0.826929	0.141036	0.125177	0.0158591	0.124917	0.724352
INO80	0.0577554	0.103278	0.214883	0.37978	0.887172	0.134917	0.0755907	0.0699431	0.153209	0.0831202	0.0768251	0.213923	0.390458	0.826929	0.160089	0.176036	-0.0159463	0.126446	0.72274
HDAC8	0.0438489	0.105313	0.214883	0.291098	0.887172	0.133637	0.0466166	0.138484	0.219664	0.0416211	0.239649	0.367463	0.294877	0.826929	0.130728	0.116719	0.014009	0.0973524	0.755546
KDM6B	0.0588811	0.107166	0.214883	0.391496	0.887172	0.133431	0.0744632	0.0829749	0.16839	0.0761227	0.11547	0.252934	0.401858	0.826929	0.153228	0.156642	-0.00341482	0.00578047	0.939516
TRIM66	0.0914026	0.108735	0.214883	0.611299	0.887172	0.132652	0.146275	0.0270626	0.117908	0.135393	0.0684939	0.213923	0.621587	0.826929	0.194597	0.18012	0.014477	0.105599	0.74575
PRDM10	0.0684579	0.109879	0.214883	0.459634	0.887172	0.132135	0.0954197	0.0576619	0.137195	0.113072	0.0457275	0.213923	0.471896	0.826929	0.167209	0.198142	-0.0309328	0.480461	0.489489
HDAC10	0.0696336	0.110443	0.214883	0.468162	0.887172	0.131956	0.0935199	0.0641261	0.145072	0.104035	0.0674519	0.213923	0.473418	0.826929	0.163353	0.181721	-0.0183678	0.168293	0.68233
ASH2L	0.0502692	0.110556	0.214883	0.337829	0.887172	0.132012	0.0503665	0.176764	0.256772	0.0364266	0.384056	0.498739	0.348591	0.826929	0.11948	0.0864114	0.0330684	0.540983	0.463392
KDM4A	0.0434325	0.119096	0.228268	0.29978	0.887172	0.128535	0.0533131	0.0988735	0.174241	0.0409668	0.258104	0.378501	0.303583	0.826929	0.145219	0.111589	0.0336301	0.567499	0.45266
JMJD1C	0.0404511	0.130653	0.244669	0.28671	0.887172	0.125169	0.0561694	0.0768541	0.163167	0.057044	0.110496	0.245943	0.297253	0.826929	0.156258	0.158691	-0.00243323	0.00294053	0.95684
PRDM2	0.0496569	0.131782	0.244669	0.353363	0.887172	0.124671	0.0638235	0.0997466	0.174241	0.0621646	0.154327	0.290876	0.362853	0.826929	0.145451	0.141671	0.00378054	0.00708003	0.933076
KDM2B	0.0392842	0.132972	0.244669	0.281865	0.887172	0.123647	0.0249206	0.42468	0.523267	0.00989991	0.777417	0.838153	0.292433	0.826929	0.0704694	0.0279945	0.0424749	0.89448	0.346076
BRD1	0.0538307	0.139837	0.253915	0.390599	0.887172	0.122266	0.0736498	0.0858901	0.169326	0.0633997	0.188166	0.322864	0.401498	0.826929	0.15169	0.130579	0.0211112	0.221571	0.638659
ZMYND8	0.0454189	0.146345	0.260024	0.335361	0.887172	0.120152	0.0755473	0.0397173	0.117908	0.073224	0.0763149	0.213923	0.34525	0.826929	0.180948	0.175383	0.00556453	0.0155665	0.900908
PRMT3	0.0389453	0.14697	0.260024	0.28744	0.887172	0.120203	0.0363552	0.258379	0.353032	0.0246136	0.495627	0.598555	0.300044	0.826929	0.100196	0.0678358	0.0323601	0.514513	0.474519
PRDM7	0.112844	0.155069	0.27088	0.850328	0.887172	0.117733	0.196821	0.0349619	0.117908	0.240983	0.0217425	0.203955	0.876725	0.826929	0.185642	0.227295	-0.0416535	0.877945	0.350558
ATAD2B	0.0473951	0.162333	0.274066	0.362941	0.887172	0.115852	0.0691747	0.0845057	0.169011	0.0568807	0.206302	0.340386	0.375098	0.826929	0.1525	0.125397	0.027103	0.36499	0.546834
BAZ1A	0.0373641	0.162538	0.274066	0.288001	0.887172	0.115098	0.0379801	0.217496	0.303176	0.034269	0.322906	0.454704	0.28916	0.826929	0.108614	0.0980013	0.0106128	0.0559175	0.813453
PRDM1	0.0712767	0.164465	0.274066	0.549842	0.887172	0.115005	0.0595346	0.315889	0.411252	0.0644022	0.335633	0.467851	0.554536	0.826929	0.0887786	0.0960371	-0.00725856	0.0258363	0.872558
SMYD3	0.0507392	0.164837	0.274066	0.391598	0.887172	0.114951	0.0221631	0.603888	0.661402	-0.00615195	0.897597	0.917544	0.398062	0.826929	0.0460414	-0.01278	0.0588214	1.70562	0.193934
BRWD3	0.0439044	0.176784	0.290431	0.347869	0.887172	0.111969	0.0630942	0.0905989	0.173254	0.0646349	0.123666	0.255361	0.348797	0.826929	0.149584	0.153237	-0.00365266	0.00660846	0.935338
PRMT7	0.0580591	0.183139	0.292825	0.466909	0.887172	0.110318	0.0646887	0.21013	0.295897	0.0210009	0.714348	0.782381	0.481875	0.826929	0.11101	0.0360389	0.0749711	2.81967	0.0955937
TAF1	0.0468412	0.183839	0.292825	0.378542	0.887172	0.10978	0.0621407	0.132014	0.211837	0.0930337	0.0443354	0.213923	0.386344	0.826929	0.133006	0.199129	-0.0661232	2.20261	0.140275
NSD3	0.0407264	0.184607	0.292825	0.328359	0.887172	0.110036	0.0606844	0.093026	0.173254	0.0532809	0.18949	0.322864	0.337867	0.826929	0.148525	0.130405	0.0181201	0.162685	0.68738
NSD1	0.0425608	0.191849	0.2989	0.349054	0.887172	0.108174	0.039935	0.300471	0.398702	0.048887	0.260563	0.378501	0.360081	0.826929	0.0917111	0.112269	-0.0205582	0.207347	0.649638
SIRT1	0.045144	0.192769	0.2989	0.370744	0.887172	0.108027	0.0552617	0.1721	0.252657	0.0352907	0.43627	0.543029	0.377751	0.826929	0.120973	0.0772545	0.0437182	0.945705	0.332678
TRIM33	0.0463494	0.201447	0.308885	0.3881	0.887172	0.105952	0.0630663	0.144428	0.223945	0.0547369	0.259985	0.378501	0.403719	0.826929	0.129177	0.112116	0.0170609	0.143539	0.705426
PRDM14	0.0823229	0.211923	0.321378	0.705152	0.887172	0.103573	0.129248	0.0929043	0.173254	0.222758	0.00908786	0.203955	0.719381	0.826929	0.14857	0.256061	-0.10749	5.99015	0.0157638
FBXO10	-0.0618226	0.21644	0.32466	0.538924	0.887172	-0.101772	-0.0403885	0.489516	0.572847	-0.0426922	0.516853	0.604456	0.548076	0.826929	-0.0609376	-0.0644134	0.00347571	0.00595649	0.938604
HDAC4	0.0391206	0.2266	0.336245	0.34682	0.887172	0.100071	0.060649	0.0957987	0.17395	0.0746779	0.0685055	0.213923	0.341001	0.826929	0.147074	0.181094	-0.03402	0.576837	0.448974
RCOR1	0.0297465	0.235834	0.346224	0.268428	0.887172	0.0983141	0.0455217	0.126135	0.204783	0.0437241	0.191847	0.322864	0.278445	0.826929	0.135191	0.129852	0.00533846	0.0140896	0.905703
SDHA	0.0459023	0.245286	0.351861	0.422385	0.887172	0.0964125	0.0825541	0.0743807	0.160383	0.107322	0.0391507	0.213923	0.433361	0.826929	0.157528	0.204788	-0.0472607	1.12021	0.291897
H2AFZ	0.0258242	0.245694	0.351861	0.237978	0.887172	0.0962719	0.0357883	0.162619	0.243601	0.0248777	0.386703	0.498739	0.239292	0.826929	0.123675	0.0859705	0.0377044	0.702639	0.403486
TAF1L	0.0421183	0.247323	0.351861	0.391767	0.887172	0.0953784	0.0798891	0.0616458	0.142031	0.0686312	0.152715	0.290876	0.40193	0.826929	0.164363	0.141201	0.023162	0.269647	0.60448
KDM4C	0.0392616	0.261589	0.36836	0.373751	0.887172	0.0931952	0.0804623	0.0453449	0.122698	0.0816921	0.0709982	0.213923	0.376871	0.826929	0.17655	0.179249	-0.00269864	0.00363848	0.951997
CARM1	0.0248195	0.269964	0.375492	0.2405	0.887172	0.0915559	0.0283094	0.292852	0.392365	0.0196505	0.51588	0.604456	0.250981	0.826929	0.0932735	0.0647442	0.0285293	0.399075	0.528712
SMYD5	0.0257535	0.272096	0.375492	0.251247	0.887172	0.0909376	0.0204095	0.453078	0.543694	0.027358	0.371973	0.498739	0.253483	0.826929	0.0665813	0.0892493	-0.022668	0.250722	0.61744
REST	0.031444	0.275512	0.376442	0.308189	0.887172	0.0905167	0.0558741	0.103462	0.176268	0.0504151	0.191402	0.322864	0.320792	0.826929	0.14403	0.129958	0.0140721	0.097937	0.754837
BRDT	0.0634087	0.28504	0.385643	0.633752	0.887172	0.0887641	0.0751575	0.277667	0.375668	0.0952484	0.221931	0.348586	0.645403	0.826929	0.0962962	0.122038	-0.0257417	0.324558	0.569895
JARID2	-0.0292122	0.296173	0.396814	0.299352	0.887172	-0.0865745	-0.0337502	0.308992	0.406104	-0.0290436	0.436785	0.543029	0.309537	0.826929	-0.0901636	-0.0775899	-0.0125737	0.0773786	0.781338
SP140	0.0658161	0.306058	0.406115	0.687086	0.887172	0.0849824	0.0701496	0.345665	0.433653	0.104522	0.21165	0.34362	0.693009	0.826929	0.0837056	0.12472	-0.0410148	0.825212	0.365395
BRPF3	0.0403736	0.315523	0.414687	0.429918	0.887172	0.0833143	0.0659465	0.164166	0.243601	0.0744742	0.163152	0.3002	0.442823	0.826929	0.123149	0.139073	-0.0159247	0.12491	0.72436
EZH2	0.0363574	0.323621	0.421318	0.393545	0.887172	0.0819608	0.0277855	0.520384	0.596904	0.0276678	0.570065	0.649633	0.402371	0.826929	0.0571031	0.0568613	0.000241822	2.83955e-05	0.995757
PRDM9	0.0670064	0.333147	0.429666	0.741548	0.887172	0.080165	0.0558388	0.491762	0.572847	0.0714488	0.434966	0.543029	0.757696	0.826929	0.060941	0.0779773	-0.0170363	0.141764	0.707167
SMARCA2	0.0212983	0.344776	0.440547	0.241191	0.887172	0.0783417	0.0383903	0.14355	0.223945	0.0501686	0.0893993	0.228465	0.245592	0.826929	0.129263	0.168922	-0.0396585	0.781942	0.378232
SP110	0.02621	0.351095	0.444505	0.300193	0.887172	0.0774595	0.0227884	0.493977	0.572847	0.0198234	0.597386	0.670238	0.31012	0.826929	0.0607649	0.0528588	0.00790618	0.0303684	0.861937
HDAC7	0.0283458	0.361545	0.453574	0.331905	0.887172	0.0757673	0.0564861	0.117322	0.195066	0.0576849	0.155549	0.290876	0.337055	0.826929	0.138583	0.141524	-0.00294122	0.00426866	0.948011
KMT2A	-0.0328786	0.368586	0.458242	0.391315	0.887172	-0.0745409	-0.0357491	0.403385	0.501505	-0.0288591	0.549097	0.631462	0.400133	0.826929	-0.0738803	-0.0596412	-0.0142391	0.0995905	0.752844
PRDM16	0.0608925	0.392417	0.483514	0.760252	0.887172	0.0710581	0.0651449	0.437538	0.529652	0.0616858	0.514095	0.604456	0.781293	0.826929	0.0689501	0.065289	0.00366112	0.00651803	0.935781
SETMAR	0.0267149	0.409942	0.500637	0.34688	0.887172	0.0683255	0.05026	0.1838	0.264213	0.0441858	0.299016	0.428437	0.35397	0.826929	0.117415	0.103225	0.0141902	0.0995018	0.75295
PRMT8	0.0300052	0.414908	0.502257	0.394824	0.887172	0.0674219	0.0264781	0.538066	0.598815	0.0446733	0.355821	0.491033	0.402088	0.826929	0.0544546	0.0918746	-0.0374201	0.689822	0.407796
SETDB2	-0.0263043	0.434602	0.521523	0.359769	0.887172	-0.0648651	-0.0311938	0.437106	0.529652	-0.0179732	0.69044	0.762246	0.374105	0.826929	-0.0689513	-0.0397282	-0.0292231	0.417409	0.519408
SETD6	0.0357598	0.453658	0.539697	0.509587	0.887172	0.0622563	0.0797203	0.158912	0.240988	0.0777687	0.222287	0.348586	0.528415	0.826929	0.124756	0.121702	0.00305414	0.00458689	0.946111
PRDM8	0.0462776	0.459433	0.541896	0.66771	0.887172	0.0614881	0.0868437	0.228118	0.314803	0.111136	0.170808	0.310152	0.672035	0.826929	0.10686	0.136751	-0.0298911	0.438903	0.508862
HDAC9	0.0307251	0.467164	0.54536	0.451048	0.887172	0.0604336	0.0221955	0.643641	0.699389	0.00772873	0.886152	0.912604	0.446398	0.826929	0.0411159	0.014317	0.0267989	0.34914	0.555659
JMJD6	0.0229207	0.470274	0.54536	0.343381	0.887172	0.0592186	0.0485067	0.189604	0.269746	0.0492951	0.236621	0.366895	0.350242	0.826929	0.114525	0.116387	-0.00186142	0.00175116	0.966687
PRMT2	0.0291807	0.477147	0.548719	0.445894	0.887172	0.0580593	0.0456343	0.340428	0.433653	0.0479801	0.373722	0.498739	0.452549	0.826929	0.0833862	0.0876725	-0.00428638	0.00922233	0.923647
SMYD1	0.0518446	0.492344	0.561452	0.807618	0.887172	0.0569516	0.082738	0.3391	0.433653	0.0880309	0.366728	0.498739	0.807777	0.826929	0.0846997	0.0901182	-0.00541841	0.0143629	0.904797
KDM3A	-0.0203663	0.496356	0.561452	0.319572	0.887172	-0.0565394	0.0137921	0.676476	0.729326	0.020917	0.574313	0.649633	0.307648	0.826929	0.0370719	0.0562229	-0.019151	0.178169	0.673671
SMYD4	0.0167546	0.539128	0.604875	0.292996	0.887172	0.0507318	0.0131966	0.681924	0.7295	-0.000419436	0.990751	0.990751	0.30132	0.826929	0.0362161	-0.00115108	0.0373671	0.688393	0.408281
PRDM13	0.0406596	0.585325	0.651411	0.796607	0.887172	0.0452821	0.0527964	0.542993	0.599464	0.0240428	0.805424	0.854989	0.808985	0.826929	0.0539675	0.0245761	0.0293913	0.421956	0.517145
HDAC11	0.0177384	0.604768	0.667664	0.367915	0.887172	0.0427735	0.0242626	0.532226	0.597132	0.0196424	0.653498	0.72728	0.364369	0.826929	0.0550636	0.044578	0.0104856	0.0542388	0.816223
KMT2E	0.0148903	0.64314	0.699865	0.342853	0.887172	0.0385303	0.0230392	0.523373	0.596904	0.0320591	0.430542	0.543029	0.336153	0.826929	0.0566759	0.0788647	-0.0221888	0.239676	0.625291
KDM5D	0.0376771	0.644078	0.699865	0.873933	0.887172	0.0382479	0.0310944	0.735824	0.775143	0.0261348	0.801325	0.854989	0.862892	0.826929	0.0297985	0.0250456	0.00475284	0.0110865	0.916311
UTY	-0.0292565	0.659149	0.710646	0.709879	0.887172	-0.0365633	0.0250033	0.747275	0.781242	0.00326748	0.970155	0.977237	0.723073	0.826929	0.0285946	0.0037368	0.0248578	0.30109	0.584171
PRDM5	-0.0178207	0.702992	0.752038	0.500812	0.887172	-0.0315687	-0.0417448	0.459294	0.546402	-0.0126063	0.842043	0.880317	0.527822	0.826929	-0.0654007	-0.0197501	-0.0456506	1.03148	0.311757
KDM1B	0.0088516	0.752538	0.798848	0.305812	0.887172	0.0256788	0.0116436	0.723345	0.767859	0.0276817	0.454013	0.559409	0.311214	0.826929	0.0309384	0.0735534	-0.042615	0.916763	0.34016
KDM1A	-0.00523533	0.780847	0.818023	0.200757	0.887172	-0.0231356	-0.0211202	0.343706	0.433653	-0.0259849	0.301148	0.428437	0.207938	0.826929	-0.0839907	-0.103337	0.0193461	0.182915	0.66961
KDM4D	0.0145954	0.782457	0.818023	0.565298	0.887172	0.0229058	0.0144807	0.817466	0.848197	0.00827064	0.906872	0.920208	0.584611	0.826929	0.0204829	0.0116988	0.00878412	0.0375066	0.846749
SMYD2	0.00593979	0.81391	0.844508	0.269759	0.887172	0.0195346	0.00454488	0.874426	0.893857	-0.00705906	0.827183	0.871384	0.267749	0.826929	0.0140366	-0.0218015	0.0358382	0.626141	0.430261
KDM4E	-0.0127462	0.852559	0.878009	0.734604	0.887172	-0.0153934	0.0112706	0.886667	0.899706	0.0535502	0.546494	0.631462	0.737975	0.826929	0.0126291	0.060005	-0.047376	1.10342	0.295528
NSD2	-0.00188531	0.934288	0.95505	0.244543	0.887172	-0.0068397	0.00430462	0.872079	0.893857	-0.00519003	0.862986	0.895429	0.249134	0.826929	0.014288	-0.0172268	0.0315148	0.484537	0.487656
KDM8	-0.00308346	0.945051	0.958949	0.478816	0.887172	-0.00571317	0.0333256	0.530283	0.597132	0.0427662	0.474788	0.57983	0.49647	0.826929	0.0555077	0.0712321	-0.0157244	0.121239	0.728275
ATAD2	-0.00124616	0.966076	0.973128	0.312616	0.887172	-0.00353646	0.00451984	0.89622	0.902762	-0.0261238	0.498796	0.598555	0.322398	0.826929	0.0115931	-0.0670059	0.078599	3.06544	0.0824073
PRMT9	-0.00137039	0.984687	0.984687	0.764236	0.887172	-0.00159084	-0.00319102	0.968478	0.968478	-0.0264197	0.771353	0.838153	0.756505	0.826929	-0.00348807	-0.0288791	0.025391	0.317432	0.574156

## Sheet: C) Females, logAs
	orig_beta	orig_pvalue	orig_FDRadj_p	orig_stdev_y	orig_stdev_x	standardized_orig_beta	subset_beta	subset_pvalue	subset_FDRadj_p	new_beta	new_pvalue	new_FDRadj_p	subset_stdev_y	subset_stdev_x	standardized_subset_beta	standardized_new_beta	standardized_diff	F	Pr(>F)
PRDM6	-0.156272	0.00178618	0.246493	0.606111	0.948469	-0.244541	-0.151153	0.0080836	0.998394	-0.136702	0.0316611	0.991883	0.61697	0.934291	-0.228894	-0.20701	-0.0218845	0.266112	0.606821
PRDM13	0.145793	0.0233344	0.939634	0.777014	0.948469	0.177964	0.161447	0.0262097	0.998394	0.156477	0.0540232	0.991883	0.782414	0.934291	0.192787	0.186851	0.00593568	0.0192523	0.889859
ZMYND8	0.0568569	0.0432	0.939634	0.337868	0.948469	0.15961	0.0602923	0.0574305	0.998394	0.0431649	0.220989	0.991883	0.341829	0.934291	0.164791	0.117979	0.0468128	1.20185	0.274964
SMYD4	-0.0425225	0.0887406	0.939634	0.303164	0.948469	-0.133035	-0.0467259	0.115461	0.998394	-0.065233	0.0491825	0.991883	0.318226	0.934291	-0.137184	-0.19152	0.0543356	1.60155	0.20793
HDAC9	-0.0673328	0.104929	0.939634	0.497603	0.948469	-0.128341	-0.0806693	0.090017	0.998394	-0.0843845	0.11338	0.991883	0.510413	0.934291	-0.147662	-0.154463	0.00680065	0.024856	0.874969
KDM1A	-0.029213	0.154357	0.939634	0.246934	0.948469	-0.112207	-0.0278293	0.246872	0.998394	-0.0344507	0.20071	0.991883	0.258226	0.934291	-0.10069	-0.124647	0.023957	0.308368	0.57963
HDAC10	0.0530813	0.166474	0.939634	0.460144	0.948469	0.109413	0.0683762	0.109493	0.998394	0.0576149	0.227535	0.991883	0.458312	0.934291	0.139388	0.117451	0.0219375	0.25885	0.611767
JARID2	-0.0343566	0.183575	0.939634	0.312526	0.948469	-0.104267	-0.0283618	0.355485	0.998394	-0.0312404	0.363827	0.991883	0.328219	0.934291	-0.0807332	-0.0889273	0.0081941	0.0355884	0.85066
UTY	0.0840748	0.18539	0.939634	0.76054	0.948469	0.10485	0.0679719	0.350766	0.998394	0.109575	0.178227	0.991883	0.779175	0.934291	0.0815035	0.131389	-0.0498857	1.333	0.250374
FUS	0.0405152	0.190276	0.939634	0.375542	0.948469	0.102325	0.0317882	0.377865	0.998394	0.0380148	0.346718	0.991883	0.392271	0.934291	0.0757114	0.0905415	-0.0148301	0.12077	0.728758
PRMT9	0.0729908	0.210095	0.939634	0.697908	0.948469	0.0991957	0.061861	0.33805	0.998394	0.0233929	0.744828	0.991883	0.690233	0.934291	0.0837342	0.0316644	0.0520699	1.45197	0.230384
INO80	0.040806	0.225249	0.939634	0.406932	0.948469	0.0951098	0.0245538	0.527338	0.998394	0.0191966	0.659118	0.991883	0.420803	0.934291	0.0545158	0.0426213	0.0118944	0.0768478	0.782052
KMT5C	0.0480188	0.233284	0.939634	0.482658	0.948469	0.0943614	0.0442427	0.339172	0.998394	0.0356161	0.491874	0.991883	0.496818	0.934291	0.0832006	0.0669779	0.0162227	0.140682	0.70821
H2AFZ	0.028272	0.233545	0.939634	0.285323	0.948469	0.0939818	0.0170014	0.539139	0.998394	0.0203233	0.512498	0.991883	0.29712	0.934291	0.0534606	0.0639065	-0.0104458	0.0581661	0.809795
BMI1	0.037496	0.234805	0.939634	0.379698	0.948469	0.0936636	0.0333952	0.37018	0.998394	0.03973	0.341459	0.991883	0.400189	0.934291	0.0779651	0.0927546	-0.0147894	0.116976	0.732885
KMT2A	-0.0357873	0.251147	0.939634	0.374394	0.948469	-0.0906615	-0.0301173	0.413666	0.998394	-0.0308195	0.455432	0.991883	0.395412	0.934291	-0.071162	-0.0728214	0.00165939	0.00146885	0.969486
BRWD3	0.0329679	0.253835	0.939634	0.347735	0.948469	0.0899222	0.0276647	0.409535	0.998394	0.0380626	0.311042	0.991883	0.358575	0.934291	0.0720823	0.0991747	-0.0270925	0.389577	0.533607
RIOX1	0.0392061	0.255921	0.939634	0.413185	0.948469	0.0899979	0.038544	0.34045	0.998394	0.028008	0.535787	0.991883	0.432377	0.934291	0.0832868	0.0605202	0.0227665	0.275314	0.600676
KDM6A	0.0399343	0.262892	0.939634	0.427838	0.948469	0.0885298	0.0274289	0.511972	0.998394	0.0136837	0.76989	0.991883	0.447972	0.934291	0.0572057	0.0285387	0.028667	0.437606	0.509442
SMYD5	0.0242314	0.274643	0.939634	0.26672	0.948469	0.0861682	0.0138363	0.591251	0.998394	0.0212042	0.4625	0.991883	0.277986	0.934291	0.0465026	0.0712657	-0.024763	0.330939	0.566094
PHIP	0.0411746	0.276203	0.939634	0.453751	0.948469	0.0860668	0.0407051	0.359148	0.998394	0.0405188	0.415336	0.991883	0.476876	0.934291	0.079749	0.0793839	0.000365043	7.12673e-05	0.993277
KDM5C	0.0320632	0.297519	0.939634	0.370913	0.948469	0.0819894	0.0223851	0.532653	0.998394	0.00901752	0.822095	0.991883	0.38523	0.934291	0.0542901	0.02187	0.0324201	0.563046	0.454381
KDM1B	-0.0252369	0.302944	0.939634	0.293058	0.948469	-0.0816783	-0.0306849	0.274233	0.998394	-0.0357352	0.255861	0.991883	0.300125	0.934291	-0.0955224	-0.111244	0.0157216	0.131298	0.717674
PRDM15	0.0352116	0.304736	0.939634	0.412597	0.948469	0.0809436	0.0228069	0.562477	0.998394	0.0261309	0.553849	0.991883	0.421425	0.934291	0.0505624	0.0579318	-0.00736942	0.0287741	0.865563
DOT1L	0.0405921	0.310637	0.939634	0.482093	0.948469	0.0798608	0.0348653	0.449468	0.998394	0.0175514	0.733351	0.991883	0.497547	0.934291	0.0654698	0.0329579	0.0325119	0.572487	0.450631
BAZ1A	0.0259479	0.311787	0.939634	0.307444	0.948469	0.0800497	0.0269988	0.373091	0.998394	0.0322455	0.342518	0.991883	0.323895	0.934291	0.0778793	0.0930135	-0.0151342	0.121278	0.728211
CARM1	0.0230244	0.315949	0.939634	0.274631	0.948469	0.0795172	0.0129477	0.62741	0.998394	-0.00470799	0.874001	0.991883	0.284759	0.934291	0.0424813	-0.0154469	0.0579282	1.79211	0.182988
PRDM10	0.0402917	0.316078	0.939634	0.481913	0.948469	0.0792994	0.0504053	0.275237	0.998394	0.046343	0.370447	0.991883	0.495829	0.934291	0.0949788	0.0873243	0.00765447	0.0313255	0.85979
PRMT3	0.0245435	0.33351	0.939634	0.304744	0.948469	0.0763878	0.0201564	0.473743	0.998394	0.0329613	0.294985	0.991883	0.300462	0.934291	0.0626766	0.102494	-0.0398169	0.84218	0.36046
KDM4A	0.0256687	0.340493	0.939634	0.32284	0.948469	0.0754117	0.0124238	0.687944	0.998394	0.00908112	0.793331	0.991883	0.330751	0.934291	0.0350942	0.0256519	0.00944232	0.0471338	0.828466
ATAD2	-0.0229734	0.351458	0.939634	0.295238	0.948469	-0.0738033	-0.0348891	0.226189	0.998394	-0.0508315	0.114726	0.991883	0.309591	0.934291	-0.105289	-0.153401	0.0481114	1.25185	0.265246
BRD8	0.0340483	0.357416	0.939634	0.444486	0.948469	0.0726541	0.0284401	0.508905	0.998394	0.0228012	0.636405	0.991883	0.461858	0.934291	0.0575314	0.0461244	0.011407	0.0693142	0.792752
BPTF	0.0289688	0.36729	0.939634	0.385334	0.948469	0.0713045	0.0343744	0.363624	0.998394	0.0301117	0.477398	0.991883	0.404768	0.934291	0.0793435	0.0695041	0.00983937	0.0513586	0.821069
PRMT1	0.0291441	0.368919	0.939634	0.390334	0.948469	0.070817	0.0224919	0.557613	0.998394	0.0362994	0.397936	0.991883	0.412073	0.934291	0.0509957	0.0823014	-0.0313057	0.525285	0.469889
SP110	-0.0222315	0.377265	0.939634	0.300783	0.948469	-0.0701035	-0.0197458	0.488139	0.998394	-0.028356	0.37409	0.991883	0.304152	0.934291	-0.0606551	-0.0871036	0.0264486	0.370195	0.543952
HDAC4	0.0251073	0.391675	0.939634	0.350383	0.948469	0.0679643	0.0350652	0.279659	0.998394	0.0157174	0.663211	0.991883	0.34697	0.934291	0.0944204	0.0423224	0.052098	1.45713	0.229562
PHF2	0.0328324	0.396605	0.939634	0.463989	0.948469	0.0671148	0.0313536	0.483506	0.998394	0.0180574	0.718309	0.991883	0.479828	0.934291	0.0610498	0.0351602	0.0258896	0.35764	0.550852
TAF1	0.0262485	0.406925	0.939634	0.379986	0.948469	0.0655181	0.0126467	0.720235	0.998394	-0.00222661	0.955009	0.991883	0.379644	0.934291	0.0311232	-0.00547961	0.0366028	0.719624	0.397815
PRDM5	-0.0377235	0.407198	0.939634	0.543679	0.948469	-0.0658102	-0.0597637	0.258515	0.998394	-0.0892344	0.131211	0.991883	0.567148	0.934291	-0.0984517	-0.147	0.0485484	1.27006	0.261815
PRMT7	0.0370048	0.411393	0.939634	0.541958	0.948469	0.0647613	0.039354	0.455509	0.998394	0.0652723	0.268353	0.991883	0.563951	0.934291	0.0651972	0.108136	-0.0429385	0.983382	0.323193
SETD2	0.0227813	0.428531	0.939634	0.346527	0.948469	0.0623541	0.0185119	0.582368	0.998394	0.0285656	0.448663	0.991883	0.361709	0.934291	0.0478161	0.0737847	-0.0259686	0.361069	0.548951
HDAC1	0.0224399	0.428675	0.939634	0.339849	0.948469	0.0626263	0.0138713	0.676733	0.998394	0.0133619	0.720119	0.991883	0.3565	0.934291	0.036353	0.035018	0.00133505	0.000945931	0.975511
SETD1B	0.0292216	0.447309	0.939634	0.461024	0.948469	0.0601178	0.0269577	0.540602	0.998394	0.00871776	0.859424	0.991883	0.473493	0.934291	0.0531926	0.0172018	0.0359909	0.695827	0.405708
KDM5B	0.0235311	0.458193	0.939634	0.382436	0.948469	0.0583589	0.0212902	0.562504	0.998394	0.0245241	0.551751	0.991883	0.392508	0.934291	0.0506773	0.0583749	-0.00769763	0.0312483	0.859961
FBXO11	0.0220705	0.459889	0.939634	0.358727	0.948469	0.0583542	0.0225992	0.516546	0.998394	0.0219572	0.573884	0.991883	0.373247	0.934291	0.0565689	0.054962	0.00160689	0.00137124	0.970517
CTCF	0.0245163	0.464461	0.939634	0.402821	0.948469	0.0577253	0.0182714	0.642653	0.998394	0.0277459	0.529423	0.991883	0.421304	0.934291	0.0405189	0.0615297	-0.0210108	0.234023	0.629365
HDAC5	0.0325756	0.467788	0.939634	0.537989	0.948469	0.0574305	0.0178376	0.73462	0.998394	0.0144065	0.807019	0.991883	0.564909	0.934291	0.0295012	0.0238266	0.0056746	0.0171529	0.896001
NSD3	0.0204727	0.470286	0.939634	0.339644	0.948469	0.0571708	0.0132932	0.688359	0.998394	0.0135392	0.715533	0.991883	0.355298	0.934291	0.0349557	0.0356027	-0.000647009	0.000222359	0.988125
HDAC2	0.0254947	0.473612	0.939634	0.427368	0.948469	0.056581	0.0170145	0.681793	0.998394	0.0389428	0.400956	0.991883	0.442963	0.934291	0.0358868	0.0821375	-0.0462507	1.13642	0.288372
KDM3B	0.0222304	0.47565	0.939634	0.372727	0.948469	0.056569	0.0163874	0.654117	0.998394	0.00555964	0.891955	0.991883	0.390964	0.934291	0.039161	0.0132859	0.0258751	0.35461	0.552542
PRDM16	0.0422422	0.481059	0.939634	0.718264	0.948469	0.0557809	0.0704051	0.302016	0.998394	0.0757884	0.321511	0.991883	0.731726	0.934291	0.0898955	0.0967689	-0.00687347	0.0252183	0.874069
SDHA	0.0256711	0.481858	0.939634	0.436089	0.948469	0.0558331	0.025555	0.549363	0.998394	0.00728048	0.878643	0.991883	0.455837	0.934291	0.0523778	0.0149222	0.0374556	0.744335	0.389852
SMARCA4	0.021053	0.482874	0.939634	0.360866	0.948469	0.055334	0.0144237	0.677191	0.998394	0.0197018	0.611901	0.991883	0.370145	0.934291	0.0364071	0.0497296	-0.0133226	0.0937017	0.760009
KMT5B	0.02048	0.487299	0.939634	0.354156	0.948469	0.0548478	0.0227645	0.504655	0.998394	0.0268227	0.483078	0.991883	0.366451	0.934291	0.0580395	0.0683862	-0.0103468	0.0571628	0.811411
HDAC6	0.0235424	0.487498	0.939634	0.405833	0.948469	0.0550208	0.021138	0.589019	0.998394	0.0127537	0.770971	0.991883	0.418985	0.934291	0.0471355	0.0284394	0.0186961	0.185626	0.66729
BRD1	0.0244123	0.494183	0.939634	0.429849	0.948469	0.0538661	0.0211582	0.60524	0.998394	0.0315847	0.490995	0.991883	0.439323	0.934291	0.0449962	0.0671699	-0.0221737	0.26239	0.609345
PRDM4	0.0181715	0.496734	0.939634	0.320278	0.948469	0.0538129	0.0137588	0.657717	0.998394	0.0205018	0.555723	0.991883	0.331517	0.934291	0.0387756	0.0577789	-0.0190033	0.190534	0.663191
BRDT	0.037951	0.498802	0.939634	0.670545	0.948469	0.0536807	-0.00331004	0.958261	0.998394	0.00204692	0.976965	0.998514	0.676485	0.934291	-0.00457148	0.00282699	-0.00739847	0.0289332	0.865196
CECR2	0.0380526	0.500134	0.939634	0.675464	0.948469	0.0534325	0.0359396	0.586029	0.998394	0.0516518	0.484824	0.991883	0.704436	0.934291	0.0476665	0.0685056	-0.0208391	0.22923	0.632894
JMJD1C	0.0175859	0.508584	0.939634	0.319351	0.948469	0.0522299	0.0172398	0.572044	0.998394	0.0116415	0.733342	0.991883	0.32569	0.934291	0.049455	0.0333955	0.0160596	0.136058	0.712827
BRD7	0.0246083	0.508957	0.939634	0.447975	0.948469	0.0521016	0.0143293	0.741008	0.998394	0.0243414	0.616277	0.991883	0.462736	0.934291	0.0289316	0.0491468	-0.0202151	0.21549	0.643269
BAZ1B	0.0212605	0.509129	0.939634	0.386864	0.948469	0.0521242	0.0114756	0.76225	0.998394	0.0109006	0.797669	0.991883	0.406354	0.934291	0.0263848	0.0250626	0.00132219	0.000927042	0.975757
SETD4	0.0255917	0.513435	0.939634	0.470824	0.948469	0.0515543	0.0274807	0.544299	0.998394	0.0235354	0.643065	0.991883	0.48671	0.934291	0.0527521	0.0451786	0.00757352	0.0306035	0.861398
ASH2L	0.0208529	0.514505	0.939634	0.384065	0.948469	0.0514972	0.0143068	0.702449	0.998394	0.0313626	0.453947	0.991883	0.400649	0.934291	0.0333626	0.0731357	-0.0397731	0.842136	0.360473
KDM4D	-0.0292044	0.515494	0.939634	0.539058	0.948469	-0.0513849	-0.0229188	0.652267	0.998394	-0.0652889	0.248071	0.991883	0.551175	0.934291	-0.0388494	-0.11067	0.071821	2.86153	0.0930985
EP400	0.0372308	0.516672	0.939634	0.689807	0.948469	0.0511915	0.0675626	0.279746	0.998394	0.0474539	0.496987	0.991883	0.675814	0.934291	0.0934031	0.0656034	0.0277997	0.42051	0.517818
ATAD2B	0.0208966	0.517223	0.939634	0.386561	0.948469	0.0512721	0.0226958	0.538548	0.998394	0.0139964	0.734762	0.991883	0.394307	0.934291	0.0537766	0.0331638	0.0206127	0.224779	0.636212
TRIM66	-0.0360056	0.5217	0.939634	0.671402	0.948469	-0.0508641	-0.0333846	0.608952	0.998394	-0.0834898	0.250373	0.991883	0.697026	0.934291	-0.0447486	-0.111909	0.0671608	2.42332	0.121954
PBRM1	0.0237467	0.538619	0.939634	0.463223	0.948469	0.0486224	0.0127781	0.77487	0.998394	0.00890338	0.858871	0.991883	0.477032	0.934291	0.0250266	0.0174377	0.0075889	0.0303452	0.861978
PRDM11	0.0352567	0.540026	0.939634	0.692348	0.948469	0.0482993	0.0566244	0.3781	0.998394	0.0882413	0.219385	0.991883	0.68641	0.934291	0.077073	0.120108	-0.0430346	0.986864	0.322342
BRD9	0.0174274	0.550497	0.939634	0.350351	0.948469	0.0471795	0.00987317	0.761796	0.998394	0.0161705	0.657734	0.991883	0.351467	0.934291	0.0262454	0.0429853	-0.0167398	0.150946	0.698264
PRDM8	0.0349208	0.553982	0.939634	0.706764	0.948469	0.0468634	0.0278328	0.683826	0.998394	0.069008	0.365634	0.991883	0.730817	0.934291	0.035582	0.0882211	-0.0526391	1.48103	0.225801
HDAC3	0.0208799	0.554524	0.939634	0.42523	0.948469	0.0465722	0.0071185	0.863105	0.998394	0.00798952	0.862939	0.991883	0.442267	0.934291	0.0150379	0.0168779	-0.00184002	0.00179495	0.966271
BRD2	0.0191901	0.567799	0.939634	0.404444	0.948469	0.0450032	0.005148	0.894711	0.998394	0.0138279	0.751004	0.991883	0.415849	0.934291	0.011566	0.0310673	-0.0195012	0.201097	0.654577
BAZ2A	0.0186205	0.587664	0.939634	0.411428	0.948469	0.042926	0.00707244	0.856798	0.998394	0.000415851	0.992444	0.998514	0.418433	0.934291	0.0157916	0.000928526	0.014863	0.116428	0.733488
TRIM28	0.0179263	0.5907	0.939634	0.400233	0.948469	0.0424815	0.0109231	0.772527	0.998394	0.0216045	0.609706	0.991883	0.403447	0.934291	0.0252954	0.0500312	-0.0247358	0.323089	0.57073
KDM5A	0.0155944	0.593811	0.939634	0.350562	0.948469	0.0421917	0.0109743	0.747646	0.998394	-0.00210701	0.955946	0.991883	0.365421	0.934291	0.0280585	-0.00538711	0.0334456	0.596006	0.441496
KDM4E	0.0332112	0.595717	0.939634	0.747131	0.948469	0.042161	0.0288038	0.682858	0.998394	0.0145108	0.85419	0.991883	0.752479	0.934291	0.0357633	0.0180168	0.0177465	0.166049	0.684312
SETD3	0.0144185	0.59933	0.939634	0.329623	0.948469	0.0414884	0.00541627	0.865029	0.998394	0.0129968	0.715788	0.991883	0.340053	0.934291	0.0148811	0.0357086	-0.0208274	0.228619	0.633346
PRMT5	0.0183614	0.60505	0.939634	0.428198	0.948469	0.0406709	0.0125354	0.763909	0.998394	0.00804182	0.863486	0.991883	0.450578	0.934291	0.0259926	0.016675	0.00931758	0.0467744	0.829111
HNRNPK	0.0158616	0.605795	0.939634	0.369245	0.948469	0.0407433	0.00629803	0.861695	0.998394	0.0170852	0.672981	0.991883	0.385958	0.934291	0.0152457	0.0413581	-0.0261124	0.360045	0.549518
SMYD3	-0.0151585	0.610282	0.939634	0.356314	0.948469	-0.0403503	-0.0271441	0.44255	0.998394	-0.0327657	0.40821	0.991883	0.379024	0.934291	-0.0669099	-0.080767	0.013857	0.102284	0.749615
NSD2	-0.0115329	0.622447	0.939634	0.281079	0.948469	-0.0389166	-0.0115073	0.676773	0.998394	-0.00239909	0.938078	0.991883	0.294715	0.934291	-0.0364798	-0.00760547	-0.0288743	0.440761	0.507922
SETMAR	0.0170455	0.625717	0.939634	0.417387	0.948469	0.0387342	0.0074214	0.853831	0.998394	0.0123755	0.784007	0.991883	0.430047	0.934291	0.0161232	0.0268862	-0.010763	0.0610222	0.805274
SMYD2	0.0129622	0.628062	0.939634	0.320533	0.948469	0.0383555	0.00128688	0.96699	0.998394	0.00397222	0.909268	0.991883	0.333516	0.934291	0.00360499	0.0111275	-0.00752253	0.0300751	0.862588
PRDM9	0.0289451	0.633498	0.939634	0.726461	0.948469	0.0377907	-0.000334668	0.99617	0.998394	0.0156155	0.841507	0.991883	0.743773	0.934291	-0.000420393	0.0196154	-0.0200358	0.211415	0.646423
RCOR1	0.0123251	0.63548	0.939634	0.311954	0.948469	0.0374734	0.00388969	0.898925	0.998394	0.0116179	0.73483	0.991883	0.326909	0.934291	0.0111165	0.0332033	-0.0220868	0.257325	0.612817
SETDB2	0.0152466	0.640463	0.939634	0.390008	0.948469	0.0370786	0.0195625	0.591973	0.998394	-0.0132036	0.743741	0.991883	0.389917	0.934291	0.0468743	-0.0316374	0.0785117	3.33599	0.0700565
ASH1L	0.0157902	0.645057	0.939634	0.411104	0.948469	0.03643	0.0168565	0.671852	0.998394	0.00416411	0.925484	0.991883	0.427437	0.934291	0.0368448	0.0091019	0.0277429	0.411788	0.522185
HDAC7	0.012323	0.647696	0.939634	0.321928	0.948469	0.0363063	0.0101871	0.733798	0.998394	-0.00516169	0.877319	0.991883	0.320029	0.934291	0.02974	-0.015069	0.044809	1.06772	0.303365
PRDM14	0.027349	0.658058	0.939634	0.73946	0.948469	0.0350793	0.0235958	0.741461	0.998394	-0.00716556	0.928566	0.991883	0.763184	0.934291	0.028886	-0.00877208	0.0376581	0.750504	0.387901
NSD1	-0.0113986	0.664203	0.939634	0.3178	0.948469	-0.0340189	-0.0274928	0.375421	0.998394	-0.0267888	0.440865	0.991883	0.333428	0.934291	-0.0770368	-0.0750643	-0.00197253	0.00208313	0.963666
KDM4B	0.0159317	0.671476	0.939634	0.450178	0.948469	0.0335662	0.0127131	0.769762	0.998394	-0.00397601	0.934761	0.991883	0.464524	0.934291	0.0255697	-0.00799689	0.0335666	0.598168	0.440671
PRDM2	0.0132429	0.676647	0.939634	0.381268	0.948469	0.0329439	0.00840556	0.821731	0.998394	0.0166636	0.690122	0.991883	0.398313	0.934291	0.0197162	0.0390864	-0.0193702	0.19792	0.657139
KDM6B	0.0131886	0.680912	0.939634	0.38355	0.948469	0.0326137	0.0017681	0.961515	0.998394	-0.0200512	0.623698	0.991883	0.390914	0.934291	0.00422578	-0.0479228	0.0521486	1.44552	0.231417
PRMT6	0.0114755	0.683764	0.939634	0.337575	0.948469	0.032242	-0.00712131	0.829102	0.998394	6.88118e-05	0.998514	0.998514	0.352121	0.934291	-0.0188952	0.00018258	-0.0190777	0.191831	0.662118
SMYD1	0.0241253	0.694611	0.939634	0.73356	0.948469	0.0311932	0.0121034	0.863005	0.998394	0.0422961	0.589764	0.991883	0.75035	0.934291	0.0150704	0.0526646	-0.0375942	0.751435	0.387607
CREBBP	0.0117291	0.694998	0.939634	0.359407	0.948469	0.030953	0.00860078	0.807086	0.998394	0.0152546	0.699129	0.991883	0.376718	0.934291	0.0213306	0.0378325	-0.0165019	0.144084	0.704869
REST	0.0118167	0.695244	0.939634	0.360023	0.948469	0.0311306	0.00262794	0.940951	0.998394	-0.0114794	0.772344	0.991883	0.378699	0.934291	0.0064834	-0.0283209	0.0348043	0.640706	0.424904
SIRT1	0.0121659	0.695672	0.939634	0.373622	0.948469	0.030884	0.00136565	0.969398	0.998394	0.00223785	0.955278	0.991883	0.380891	0.934291	0.00334981	0.00548924	-0.00213943	0.00242063	0.960835
BRD3	0.0115872	0.703002	0.939634	0.363541	0.948469	0.0302306	0.0104823	0.765932	0.998394	0.0105663	0.788925	0.991883	0.37597	0.934291	0.0260486	0.0262574	-0.000208845	2.29783e-05	0.996183
KDM5D	0.0171964	0.705011	0.939634	0.544166	0.948469	0.029973	0.0306643	0.5719	0.998394	0.021553	0.722812	0.991883	0.579609	0.934291	0.0494288	0.0347419	0.0146869	0.11398	0.736198
SRCAP	0.0139291	0.707773	0.939634	0.446008	0.948469	0.0296213	-0.00291911	0.945653	0.998394	-0.012813	0.789392	0.991883	0.457943	0.934291	-0.00595554	-0.0261409	0.0201854	0.215595	0.643188
EZH1	0.0117157	0.71767	0.939634	0.387702	0.948469	0.0286612	-0.000979163	0.978946	0.998394	-0.0107906	0.795107	0.991883	0.396012	0.934291	-0.00231009	-0.0254578	0.0231477	0.282564	0.595926
TRIM24	0.0109639	0.720971	0.939634	0.368126	0.948469	0.0282483	-0.00081228	0.981821	0.998394	-0.0096602	0.808829	0.991883	0.381705	0.934291	-0.0019882	-0.0236451	0.0216569	0.248858	0.618717
BRPF3	-0.011956	0.730395	0.939634	0.41869	0.948469	-0.0270842	-0.00591803	0.878056	0.998394	0.0167297	0.697347	0.991883	0.411707	0.934291	-0.0134298	0.0379649	-0.0513947	1.40524	0.237995
KMT2C	0.0140245	0.74155	0.939634	0.50894	0.948469	0.0261363	0.0167162	0.736292	0.998394	0.00104409	0.985003	0.998514	0.531097	0.934291	0.0294065	0.00183673	0.0275698	0.403365	0.526464
PRDM1	0.0136457	0.748575	0.939634	0.51273	0.948469	0.0252424	0.0284472	0.553835	0.998394	-0.0223719	0.672424	0.991883	0.519544	0.934291	0.0511562	-0.0402312	0.0913874	4.67738	0.0323782
KDM3A	0.00838099	0.749203	0.939634	0.313118	0.948469	0.0253869	0.00957331	0.7529	0.998394	-0.010466	0.757245	0.991883	0.325271	0.934291	0.0274978	-0.0300618	0.0575596	1.77543	0.185025
PRDM12	0.0191132	0.767	0.939634	0.769714	0.948469	0.0235519	0.024034	0.739219	0.998394	-0.00474196	0.953154	0.991883	0.770908	0.934291	0.0291276	-0.00574696	0.0348746	0.643952	0.423737
SMARCA2	0.00803698	0.770055	0.939634	0.330524	0.948469	0.0230629	0.00704482	0.820094	0.998394	-0.0071722	0.835836	0.991883	0.331205	0.934291	0.0198726	-0.0202319	0.0401046	0.855065	0.356824
KMT2E	-0.00792297	0.773815	0.939634	0.330109	0.948469	-0.0227643	0.0075495	0.812003	0.998394	0.00520471	0.883688	0.991883	0.339214	0.934291	0.0207934	0.0143352	0.00645821	0.0220117	0.882284
PHF8	0.00868182	0.776848	0.939634	0.369795	0.948469	0.0222676	0.000772335	0.98298	0.998394	0.00247413	0.951388	0.991883	0.388902	0.934291	0.00185544	0.00594381	-0.00408837	0.00890952	0.924943
KMT5A	0.00909085	0.784597	0.939634	0.397411	0.948469	0.0216964	-0.00858777	0.820689	0.998394	-0.013022	0.75912	0.991883	0.405677	0.934291	-0.019778	-0.0299902	0.0102122	0.0552616	0.814515
SETD6	0.0108239	0.799837	0.939634	0.510313	0.948469	0.0201173	9.71637e-05	0.998394	0.998394	0.00480954	0.929147	0.991883	0.516741	0.934291	0.000175676	0.00869586	-0.00852018	0.03846	0.844826
EZH2	0.00867985	0.804428	0.939634	0.419381	0.948469	0.0196303	-0.00429689	0.915328	0.998394	-0.0113923	0.801383	0.991883	0.433459	0.934291	-0.00926164	-0.0245553	0.0152936	0.124409	0.724868
PRMT2	-0.00949774	0.804523	0.939634	0.461118	0.948469	-0.0195358	-0.00547073	0.900638	0.998394	-0.00335247	0.945581	0.991883	0.470431	0.934291	-0.010865	-0.00665812	-0.00420692	0.00942483	0.92281
KMT2B	0.00861089	0.806912	0.939634	0.421925	0.948469	0.0193569	0.00693342	0.863957	0.998394	-0.00177017	0.968848	0.997769	0.435755	0.934291	0.0148658	-0.00379538	0.0186611	0.186817	0.66629
PRMT8	0.00676485	0.812326	0.939634	0.340635	0.948469	0.0188362	0.00772589	0.814022	0.998394	-0.00675577	0.853966	0.991883	0.350409	0.934291	0.0205994	-0.0180128	0.0386123	0.788861	0.376073
BRD4	0.00612316	0.823349	0.939634	0.328515	0.948469	0.0176785	-0.0032666	0.92044	0.998394	-0.00977595	0.789641	0.991883	0.349224	0.934291	-0.00873925	-0.0261539	0.0174147	0.159924	0.689878
KMT2D	0.00766947	0.82663	0.939634	0.419421	0.948469	0.0173436	0.00430344	0.916346	0.998394	-0.0125976	0.783331	0.991883	0.439095	0.934291	0.0091567	-0.0268046	0.0359614	0.689799	0.407744
KDM8	0.00913402	0.836778	0.939634	0.531826	0.948469	0.0162898	0.00378794	0.939347	0.998394	-0.025013	0.652436	0.991883	0.536253	0.934291	0.00659958	-0.0435791	0.0501786	1.36369	0.245019
TRIM33	0.00722377	0.8375	0.939634	0.423652	0.948469	0.0161725	0.00108124	0.979024	0.998394	0.00500487	0.913535	0.991883	0.440771	0.934291	0.00229187	0.0106087	-0.00831683	0.0367164	0.84834
SETD5	0.00628098	0.848521	0.944321	0.393334	0.948469	0.0151457	0.00102834	0.978848	0.998394	-0.00442996	0.91882	0.991883	0.414237	0.934291	0.00231936	-0.00999155	0.0123109	0.0799078	0.777869
TAF1L	-0.00524483	0.864186	0.954061	0.365944	0.948469	-0.0135938	0.00436603	0.900989	0.998394	-0.0188852	0.629001	0.991883	0.3748	0.934291	0.0108835	-0.0470765	0.05796	1.79436	0.182715
BRPF1	0.00478652	0.882633	0.966694	0.388616	0.948469	0.0116821	-0.0123106	0.740945	0.998394	-0.00542335	0.896553	0.991883	0.397365	0.934291	-0.0289448	-0.0127515	-0.0161933	0.138139	0.710739
JMJD6	-0.00376201	0.892483	0.9694	0.333249	0.948469	-0.0107071	-0.00365678	0.911279	0.998394	0.0131003	0.720753	0.991883	0.350122	0.934291	-0.00975801	0.0349578	-0.0447158	1.05979	0.305159
SP140	0.00687438	0.904279	0.9694	0.683713	0.948469	0.00953636	0.0139242	0.828251	0.998394	-0.0416803	0.558018	0.991883	0.686309	0.934291	0.0189553	-0.0567405	0.0756959	3.09848	0.0806993
FBXO10	0.00580533	0.907993	0.9694	0.601487	0.948469	0.00915427	-0.0147932	0.793851	0.998394	0.0056585	0.928799	0.991883	0.604003	0.934291	-0.0228825	0.00875274	-0.0316353	0.528513	0.46853
KDM7A	0.00472149	0.920508	0.9694	0.565324	0.948469	0.00792144	-0.000616659	0.991211	0.998394	-0.0099399	0.874096	0.991883	0.597282	0.934291	-0.000964601	-0.0155484	0.0145838	0.111939	0.738483
ZMYND11	0.00286704	0.926077	0.9694	0.370844	0.948469	0.00733272	-0.00597094	0.870064	0.998394	-0.00691365	0.865826	0.991883	0.389614	0.934291	-0.0143183	-0.0165789	0.00226059	0.00268968	0.958718
BAZ2B	-0.00370888	0.927252	0.9694	0.490515	0.948469	-0.00717156	-0.00459494	0.921775	0.998394	-0.0247713	0.635921	0.991883	0.503567	0.934291	-0.00852519	-0.0459593	0.0374341	0.754006	0.386799
KDM2B	-0.00201235	0.942307	0.977732	0.332751	0.948469	-0.00573597	-0.00553001	0.863395	0.998394	0.017138	0.631824	0.991883	0.343029	0.934291	-0.0150618	0.0466779	-0.0617397	2.03701	0.155891
KDM2A	0.00149346	0.956814	0.985376	0.331691	0.948469	0.00427054	-0.00503027	0.875033	0.998394	-0.012563	0.725877	0.991883	0.341634	0.934291	-0.0137566	-0.0343569	0.0206003	0.224039	0.636767
KDM4C	-0.00127244	0.970108	0.986195	0.406374	0.948469	-0.00296985	0.00566147	0.884976	0.998394	-0.00407978	0.925834	0.991883	0.418091	0.934291	0.0126514	-0.0091169	0.0217683	0.250316	0.617692
PRDM7	-0.00191173	0.977144	0.986195	0.801084	0.948469	-0.00226345	0.0292026	0.705095	0.998394	0.0250791	0.771831	0.991883	0.828528	0.934291	0.0329303	0.0282805	0.00464978	0.0115214	0.914685
HDAC11	0.00092527	0.979049	0.986195	0.421102	0.948469	0.00208403	-0.0173367	0.669834	0.998394	-0.00781019	0.863795	0.991883	0.434388	0.934291	-0.0372882	-0.0167983	-0.0204899	0.221867	0.638404
HDAC8	0.00047386	0.987524	0.987524	0.362325	0.948469	0.00124044	-0.00186682	0.957932	0.998394	-0.0137428	0.728646	0.991883	0.378309	0.934291	-0.00461039	-0.03394	0.0293296	0.455623	0.500866
